# Supplementary material for: Method optimisation to enrich small extracellular vesicles from saliva samples
Source: Clin Transl Med. 2023 Aug 16;13(8):e1341. doi: 10.1002/ctm2.1341 (PMC10432497; doi:10.1002/ctm2.1341)
Supplement: Supplementary file 2 — Supporting Information [file CTM2-13-e1341-s001.xlsx]

## Sheet: Protein IDs
	Supplementary Table. The complete list of proteins identified in sEVs isolated from saliva and plasma samples using different methods.
	sEVs isolated from saliva samples using different methods				sEVs isolated from plasma samples using different methods
#	Ultracentrifugation (UC)	Ultracentrifugation plus filtration (UCF)	Size exclusion chromatography (SEC)	Density gradient ultracentrifugation (DG)	Ultracentrifugation (UC)	Ultracentrifugation plus filtration (UCF)	Size exclusion chromatography (SEC)	Density gradient ultracentrifugation (DG)
1	Mucin-5B , GN=MUC5B	Mucin-5B , GN=MUC5B	Mucin-5B , GN=MUC5B	Mucin-5B , GN=MUC5B	Isoform 3 of Fibronectin , GN=FN1	Fibronectin , GN=FN1	Apolipoprotein B-100 , GN=APOB	Alpha-2-macroglobulin , GN=A2M
2	IgGFc-binding protein , GN=FCGBP	Alpha-amylase 1 , GN=AMY1A	Isoform 7 of Deleted in malignant brain tumors 1 protein , GN=DMBT1	Deleted in malignant brain tumors 1 protein , GN=DMBT1	Alpha-2-macroglobulin , GN=A2M	Alpha-2-macroglobulin , GN=A2M	Talin-1 , GN=TLN1	von Willebrand factor , GN=VWF
3	Alpha-amylase 1 , GN=AMY1A	IgGFc-binding protein , GN=FCGBP	Ig alpha-1 chain C region , GN=IGHA1	Fibronectin , GN=FN1	Complement C3 , GN=C3	Complement C3 , GN=C3	von Willebrand factor , GN=VWF	Complement C3 , GN=C3
4	Alpha-2-macroglobulin , GN=A2M	Alpha-2-macroglobulin , GN=A2M	IgGFc-binding protein , GN=FCGBP	Lactotransferrin , GN=LTF	Apolipoprotein B-100 , GN=APOB	von Willebrand factor , GN=VWF	Alpha-2-macroglobulin , GN=A2M	Ig mu chain C region , GN=IGHM
5	Serum albumin , GN=ALB	Polymeric immunoglobulin receptor , GN=PIGR	Apolipoprotein B-100 , GN=APOB	IgGFc-binding protein , GN=FCGBP	von Willebrand factor , GN=VWF	Apolipoprotein B-100 , GN=APOB	Filamin-A , GN=FLNA	Fibronectin , GN=FN1
6	Complement C3 , GN=C3	Complement C3 , GN=C3	Polymeric immunoglobulin receptor , GN=PIGR	Apolipoprotein B-100 , GN=APOB	Complement C4-A , GN=C4A	Complement C4-A , GN=C4A	Myosin-9 , GN=MYH9	IgGFc-binding protein , GN=FCGBP
7	Polymeric immunoglobulin receptor , GN=PIGR	Serum albumin , GN=ALB	BPI fold-containing family B member 1 , GN=BPIFB1	Alpha-2-macroglobulin , GN=A2M	Fibrinogen beta chain , GN=FGB	Serum albumin , GN=ALB	Fibronectin , GN=FN1	Apolipoprotein B-100 , GN=APOB
8	Ig alpha-1 chain C region , GN=IGHA1	Ig alpha-1 chain C region , GN=IGHA1	Dipeptidyl peptidase 4 , GN=DPP4	Myosin-9 , GN=MYH9	Fibrinogen gamma chain , GN=FGG	Fibrinogen beta chain , GN=FGB	Complement C3 , GN=C3	Complement C4-B , GN=C4B
9	Lactotransferrin , GN=LTF	Lactotransferrin , GN=LTF	Myosin-9 , GN=MYH9	Polymeric immunoglobulin receptor , GN=PIGR	Serum albumin , GN=ALB	Fibrinogen alpha chain , GN=FGA	Serum albumin , GN=ALB	Serum albumin , GN=ALB
10	Myosin-9 , GN=MYH9	Alpha-2-macroglobulin-like protein 1 , GN=A2ML1	Keratin, type II cytoskeletal 1 , GN=KRT1	BPI fold-containing family B member 1 , GN=BPIFB1	Fibrinogen alpha chain , GN=FGA	Complement factor H , GN=CFH	Fibrinogen beta chain , GN=FGB	Thrombospondin-1 , GN=THBS1
11	Alpha-2-macroglobulin-like protein 1 , GN=A2ML1	Deleted in malignant brain tumors 1 protein , GN=DMBT1	Serum albumin , GN=ALB	Ig alpha-1 chain C region , GN=IGHA1	Complement C5 , GN=C5	Complement C5 , GN=C5	Complement C4-B , GN=C4B	C4b-binding protein alpha chain , GN=C4BPA
12	Deleted in malignant brain tumors 1 protein , GN=DMBT1	Lactoperoxidase , GN=LPO	Mucin-16 , GN=MUC16	Programmed cell death 6-interacting protein , GN=PDCD6IP	Complement factor H , GN=CFH	Serotransferrin , GN=TF	IgGFc-binding protein , GN=FCGBP	Fibrinogen beta chain , GN=FGB
13	Apolipoprotein B-100 , GN=APOB	Isoform H7 of Myeloperoxidase , GN=MPO	Prominin-1 , GN=PROM1	Keratin, type I cytoskeletal 9 , GN=KRT9	Ig mu chain C region , GN=IGHM	Fibrinogen gamma chain , GN=FGG	Fibrinogen gamma chain , GN=FGG	Serotransferrin , GN=TF
14	Myeloperoxidase , GN=MPO	Serotransferrin , GN=TF	Alpha-amylase 1 , GN=AMY1A	Keratin, type II cytoskeletal 1 , GN=KRT1	Serotransferrin , GN=TF	Plasminogen , GN=PLG	Fibrinogen alpha chain , GN=FGA	Complement factor H , GN=CFH
15	BPI fold-containing family B member 1 , GN=BPIFB1	Galectin-3-binding protein , GN=LGALS3BP	Keratin, type I cytoskeletal 10 , GN=KRT10	Keratin, type I cytoskeletal 10 , GN=KRT10	Plasminogen , GN=PLG	Ig mu chain C region , GN=IGHM	Coagulation factor V , GN=F5	Myosin-9 , GN=MYH9
16	Serotransferrin , GN=TF	Dipeptidyl peptidase 4 , GN=DPP4	Annexin A1 , GN=ANXA1	Dipeptidyl peptidase 4 , GN=DPP4	Ceruloplasmin , GN=CP	Ceruloplasmin , GN=CP	Complement factor H , GN=CFH	Fibrinogen gamma chain , GN=FGG
17	Plastin-2 , GN=LCP1	Ig mu chain C region , GN=IGHM	BPI fold-containing family A member 2 , GN=BPIFA2	Alpha-amylase 1 , GN=AMY1A	C4b-binding protein alpha chain , GN=C4BPA	Ig gamma-1 chain C region , GN=IGHG1	Spectrin beta chain, erythrocytic , GN=SPTB	Fibrinogen alpha chain , GN=FGA
18	Lactoperoxidase , GN=LPO	Prominin-1 , GN=PROM1	Programmed cell death 6-interacting protein , GN=PDCD6IP	Annexin A11 , GN=ANXA11	Pregnancy zone protein , GN=PZP	Keratin, type I cytoskeletal 10 , GN=KRT10	Thrombospondin-1 , GN=THBS1	Haptoglobin , GN=HP
19	Protein-glutamine gamma-glutamyltransferase E , GN=TGM3	BPI fold-containing family B member 1 , GN=BPIFB1	Ig mu chain C region , GN=IGHM	Prominin-1 , GN=PROM1	Apolipoprotein A-I , GN=APOA1	C4b-binding protein alpha chain , GN=C4BPA	Spectrin alpha chain, erythrocytic 1 , GN=SPTA1	Coagulation factor V , GN=F5
20	Dipeptidyl peptidase 4 , GN=DPP4	Alpha-enolase , GN=ENO1	Plastin-2 , GN=LCP1	Ig mu chain C region , GN=IGHM	Ig gamma-1 chain C region , GN=IGHG1	Complement C1r subcomponent , GN=C1R	Integrin alpha-IIb , GN=ITGA2B	Coagulation factor XI , GN=F11
21	Alpha-enolase , GN=ENO1	Keratin, type II cytoskeletal 1 , GN=KRT1	Pyruvate kinase PKM , GN=PKM	Annexin A1 , GN=ANXA1	Extracellular matrix protein 1 , GN=ECM1	Apolipoprotein A-I , GN=APOA1	Serotransferrin , GN=TF	Ig gamma-1 chain C region , GN=IGHG1
22	Prominin-1 , GN=PROM1	Catalase , GN=CAT	Apolipoprotein A-I , GN=APOA1	Keratin, type II cytoskeletal 2 epidermal , GN=KRT2	Keratin, type I cytoskeletal 10 , GN=KRT10	Keratin, type II cytoskeletal 1 , GN=KRT1	Apolipoprotein(a) , GN=LPA	Complement C1r subcomponent , GN=C1R
23	Keratin, type I cytoskeletal 10 , GN=KRT10	Actin, cytoplasmic 2 , GN=ACTG1	Ezrin , GN=EZR	Serum albumin , GN=ALB	Coagulation factor XIII B chain , GN=F13B	Haptoglobin , GN=HP	C4b-binding protein alpha chain , GN=C4BPA	Apolipoprotein A-I , GN=APOA1
24	Pyruvate kinase PKM , GN=PKM	Programmed cell death 6-interacting protein , GN=PDCD6IP	Alpha-2-macroglobulin , GN=A2M	Galectin-3-binding protein , GN=LGALS3BP	Myosin-9 , GN=MYH9	Integrin alpha-IIb , GN=ITGA2B	Vinculin , GN=VCL	Keratin, type I cytoskeletal 10 , GN=KRT10
25	Actin, cytoplasmic 1 , GN=ACTB	Zinc-alpha-2-glycoprotein , GN=AZGP1	Keratin, type I cytoskeletal 9 , GN=KRT9	Actin, cytoplasmic 1 , GN=ACTB	Keratin, type II cytoskeletal 1 , GN=KRT1	Keratin, type I cytoskeletal 9 , GN=KRT9	Apolipoprotein A-I , GN=APOA1	Talin-1 , GN=TLN1
26	Ig mu chain C region , GN=IGHM	Plastin-2 , GN=LCP1	Actin, cytoplasmic 2 , GN=ACTG1	Keratin, type I cytoskeletal 13 , GN=KRT13	Haptoglobin , GN=HP	Pregnancy zone protein , GN=PZP	Haptoglobin , GN=HP	Integrin alpha-IIb , GN=ITGA2B
27	Galectin-3-binding protein , GN=LGALS3BP	Fibrinogen beta chain , GN=FGB	Protein-glutamine gamma-glutamyltransferase E , GN=TGM3	Ezrin , GN=EZR	Complement C1r subcomponent , GN=C1R	IgGFc-binding protein , GN=FCGBP	Complement C1r subcomponent , GN=C1R	Keratin, type II cytoskeletal 1 , GN=KRT1
28	Catalase , GN=CAT	Glucose-6-phosphate isomerase , GN=GPI	Galectin-3-binding protein , GN=LGALS3BP	Glyceraldehyde-3-phosphate dehydrogenase , GN=GAPDH	Galectin-3-binding protein , GN=LGALS3BP	Extracellular matrix protein 1 , GN=ECM1	Fermitin family homolog 3 , GN=FERMT3	Ig alpha-1 chain C region , GN=IGHA1
29	Transketolase , GN=TKT	Annexin A1 , GN=ANXA1	Lactotransferrin , GN=LTF	Keratin, type II cytoskeletal 6A , GN=KRT6A	IgGFc-binding protein , GN=FCGBP	Ficolin-3 , GN=FCN3	Integrin beta-3 , GN=ITGB3	Galectin-3-binding protein , GN=LGALS3BP
30	Glycogen phosphorylase, liver form , GN=PYGL	Pyruvate kinase PKM , GN=PKM	BPI fold-containing family B member 2 , GN=BPIFB2	Alpha-2-macroglobulin-like protein 1 , GN=A2ML1	Alpha-1-antitrypsin , GN=SERPINA1	Galectin-3-binding protein , GN=LGALS3BP	Ig mu chain C region , GN=IGHM	Kininogen-1 , GN=KNG1
31	6-phosphogluconate dehydrogenase, decarboxylating , GN=PGD	Protein LEG1 homolog , GN=LEG1	Prolactin-inducible protein , GN=PIP	Myeloperoxidase , GN=MPO	Ig alpha-1 chain C region , GN=IGHA1	Coagulation factor XIII B chain , GN=F13B	Multimerin-1 , GN=MMRN1	Vitamin K-dependent protein S , GN=PROS1
32	Keratin, type II cytoskeletal 1 , GN=KRT1	Glyceraldehyde-3-phosphate dehydrogenase , GN=GAPDH	Integrin alpha-M , GN=ITGAM	Pyruvate kinase PKM , GN=PKM	Coagulation factor XIII A chain , GN=F13A1	CD5 antigen-like , GN=CD5L	Apolipoprotein E , GN=APOE	CD5 antigen-like , GN=CD5L
33	Carbonic anhydrase 6 , GN=CA6	Keratin, type I cytoskeletal 10 , GN=KRT10	Annexin A3 , GN=ANXA3	Plastin-2 , GN=LCP1	Keratin, type I cytoskeletal 9 , GN=KRT9	Hemopexin , GN=HPX	Vitamin K-dependent protein S , GN=PROS1	Tubulin beta-1 chain , GN=TUBB1
34	Glyceraldehyde-3-phosphate dehydrogenase , GN=GAPDH	Ig gamma-1 chain C region , GN=IGHG1	Integrin beta-2 , GN=ITGB2	BPI fold-containing family A member 2 , GN=BPIFA2	Vitamin K-dependent protein S , GN=PROS1	Ig alpha-1 chain C region , GN=IGHA1	Band 3 anion transport protein , GN=SLC4A1	Band 3 anion transport protein , GN=SLC4A1
35	BPI fold-containing family A member 2 , GN=BPIFA2	L-lactate dehydrogenase A chain , GN=LDHA	Keratin, type II cytoskeletal 2 epidermal , GN=KRT2	Annexin A3 , GN=ANXA3	Prothrombin , GN=F2	Alpha-1-antitrypsin , GN=SERPINA1	Integrin alpha-6 , GN=ITGA6	Actin, cytoplasmic 2 , GN=ACTG1
36	Annexin A1 , GN=ANXA1	Protein-glutamine gamma-glutamyltransferase E , GN=TGM3	Myeloperoxidase , GN=MPO	Lactoperoxidase , GN=LPO	Hemopexin , GN=HPX	Prothrombin , GN=F2	Isoform C of Proteoglycan 4 , GN=PRG4	Ceruloplasmin , GN=CP
37	Fibrinogen beta chain , GN=FGB	BPI fold-containing family A member 2 , GN=BPIFA2	Cystatin-SN , GN=CST1	Protein-glutamine gamma-glutamyltransferase E , GN=TGM3	CD5 antigen-like , GN=CD5L	Keratin, type II cytoskeletal 2 epidermal , GN=KRT2	Tubulin alpha-4A chain , GN=TUBA4A	Ig kappa chain C region , GN=IGKC
38	Programmed cell death 6-interacting protein , GN=PDCD6IP	Immunoglobulin J chain , GN=JCHAIN	Immunoglobulin lambda-like polypeptide 5 , GN=IGLL5 PE=2	Isoform 2 of Syntenin-1 , GN=SDCBP	Apolipoprotein A-IV , GN=APOA4	Vitamin K-dependent protein S , GN=PROS1	Tubulin beta chain , GN=TUBB	Tubulin alpha-1A chain , GN=TUBA1A
39	Ig gamma-1 chain C region , GN=IGHG1	Haptoglobin , GN=HP	Lactoperoxidase , GN=LPO	Alpha-enolase , GN=ENO1	Inter-alpha-trypsin inhibitor heavy chain H4 , GN=ITIH4	Apolipoprotein A-IV , GN=APOA4	Ig gamma-1 chain C region , GN=IGHG1	Complement C5 , GN=C5
40	Ceruloplasmin , GN=CP	Keratin, type I cytoskeletal 9 , GN=KRT9	Annexin A2 , GN=ANXA2	Prolactin-inducible protein , GN=PIP	Talin-1 , GN=TLN1	Vitamin D-binding protein , GN=GC	Actin, cytoplasmic 1 , GN=ACTB	Multimerin-1 , GN=MMRN1
41	Matrix metalloproteinase-9 , GN=MMP9	Carbonic anhydrase 6 , GN=CA6	Carbonic anhydrase 6 , GN=CA6	L-lactate dehydrogenase A chain , GN=LDHA	Actin, cytoplasmic 2 , GN=ACTG1	Ig gamma-2 chain C region , GN=IGHG2	Inter-alpha-trypsin inhibitor heavy chain H1 , GN=ITIH1	Polymeric immunoglobulin receptor , GN=PIGR
42	Glucose-6-phosphate isomerase , GN=GPI	Ig kappa chain C region , GN=IGKC	Annexin A6 , GN=ANXA6	Keratin, type I cytoskeletal 14 , GN=KRT14	Integrin alpha-IIb , GN=ITGA2B	Inter-alpha-trypsin inhibitor heavy chain H4 , GN=ITIH4	Alpha-1-antitrypsin , GN=SERPINA1	Spectrin beta chain, erythrocytic , GN=SPTB
43	Zinc-alpha-2-glycoprotein , GN=AZGP1	Cystatin-SN , GN=CST1	Isoform 2 of Syntenin-1 , GN=SDCBP	Keratin, type II cytoskeletal 5 , GN=KRT5	Inter-alpha-trypsin inhibitor heavy chain H1 , GN=ITIH1	Inter-alpha-trypsin inhibitor heavy chain H1 , GN=ITIH1	Galectin-3-binding protein , GN=LGALS3BP	Alpha-1-antitrypsin , GN=SERPINA1
44	Keratin, type I cytoskeletal 9 , GN=KRT9	6-phosphogluconate dehydrogenase, decarboxylating , GN=PGD	Aminopeptidase N , GN=ANPEP	Carbonic anhydrase 6 , GN=CA6	Complement component C8 beta chain , GN=C8B	Actin, cytoplasmic 1 , GN=ACTB	Tubulin beta-1 chain , GN=TUBB1	Keratin, type I cytoskeletal 9 , GN=KRT9
45	Isoform 2 of Gelsolin , GN=GSN	Prolactin-inducible protein , GN=PIP	Olfactomedin-4 , GN=OLFM4	Cystatin-SN , GN=CST1	Polymeric immunoglobulin receptor , GN=PIGR	Transitional endoplasmic reticulum ATPase , GN=VCP	Pyruvate kinase PKM , GN=PKM	Haptoglobin-related protein , GN=HPR PE=2
46	Protein LEG1 homolog , GN=LEG1	Ceruloplasmin , GN=CP	Glyceraldehyde-3-phosphate dehydrogenase , GN=GAPDH	Aminopeptidase N , GN=ANPEP	Inter-alpha-trypsin inhibitor heavy chain H2 , GN=ITIH2	Hemoglobin subunit beta , GN=HBB	Soluble scavenger receptor cysteine-rich domain-containing protein SSC5D , GN=SSC5D	Apolipoprotein L1 , GN=APOL1
47	Heat shock 70 kDa protein 1B , GN=HSPA1B	Matrix metalloproteinase-9 , GN=MMP9	Cathepsin G , GN=CTSG	Ig gamma-1 chain C region , GN=IGHG1	Keratin, type II cytoskeletal 2 epidermal , GN=KRT2	Inter-alpha-trypsin inhibitor heavy chain H2 , GN=ITIH2	Ceruloplasmin , GN=CP	Tubulin beta chain , GN=TUBB
48	Haptoglobin , GN=HP	Transketolase , GN=TKT	Neutrophil gelatinase-associated lipocalin , GN=LCN2	Ig lambda-2 chain C regions , GN=IGLC2	Ficolin-3 , GN=FCN3	Clusterin , GN=CLU	Coagulation factor XI , GN=F11	Complement C1q subcomponent subunit B , GN=C1QB
49	L-lactate dehydrogenase A chain , GN=LDHA	Ig lambda-2 chain C regions , GN=IGLC2	Ig gamma-1 chain C region , GN=IGHG1	Apolipoprotein A-I , GN=APOA1	Hemoglobin subunit beta , GN=HBB	Plasma kallikrein , GN=KLKB1	Kininogen-1 , GN=KNG1	Hemoglobin subunit beta , GN=HBB
50	Ig kappa chain C region , GN=IGKC	Fibrinogen gamma chain , GN=FGG	Fibrinogen gamma chain , GN=FGG	Immunoglobulin J chain , GN=JCHAIN	Haptoglobin-related protein , GN=HPR PE=2	Talin-1 , GN=TLN1	Hemopexin , GN=HPX	Clusterin , GN=CLU
51	Fibrinogen gamma chain , GN=FGG	BPI fold-containing family B member 2 , GN=BPIFB2	Guanine nucleotide-binding protein G(I)/G(S)/G(T) subunit beta-2 , GN=GNB2	Ig kappa chain C region , GN=IGKC	Ig gamma-2 chain C region , GN=IGHG2	Kininogen-1 , GN=KNG1	Keratin, type I cytoskeletal 10 , GN=KRT10	Histidine-rich glycoprotein , GN=HRG
52	Adenylyl cyclase-associated protein 1 , GN=CAP1	Syntenin-1 , GN=SDCBP	Immunoglobulin J chain , GN=JCHAIN	Complement C3 , GN=C3	Apolipoprotein E , GN=APOE	Haptoglobin-related protein , GN=HPR PE=2	Inter-alpha-trypsin inhibitor heavy chain H2 , GN=ITIH2	Integrin beta-3 , GN=ITGB3
53	Ig alpha-2 chain C region , GN=IGHA2	Zymogen granule protein 16 homolog B , GN=ZG16B	ADP-ribosylation factor 1 , GN=ARF1	Haptoglobin , GN=HP	Plasma kallikrein , GN=KLKB1	Ig kappa chain C region , GN=IGKC	CD5 antigen-like , GN=CD5L	Keratin, type II cytoskeletal 2 epidermal , GN=KRT2
54	BPI fold-containing family B member 2 , GN=BPIFB2	Heat shock 70 kDa protein 1B , GN=HSPA1B	Alpha-actinin-1 , GN=ACTN1	Zymogen granule protein 16 homolog B , GN=ZG16B	Complement factor B , GN=CFB	Ig lambda-2 chain C regions , GN=IGLC2	Keratin, type II cytoskeletal 1 , GN=KRT1	Ig lambda-3 chain C regions , GN=IGLC3
55	Prolactin-inducible protein , GN=PIP	Immunoglobulin heavy variable 3-23 , GN=IGHV3-23	Fibrinogen beta chain , GN=FGB	Isoform 5 of Clusterin , GN=CLU	Complement component C8 alpha chain , GN=C8A	Complement C1q subcomponent subunit B , GN=C1QB	Ig alpha-1 chain C region , GN=IGHA1	Immunoglobulin J chain , GN=JCHAIN
56	Cystatin-SN , GN=CST1	Glycogen phosphorylase, liver form , GN=PYGL	Ig kappa chain C region , GN=IGKC	14-3-3 protein zeta/delta , GN=YWHAZ	Immunoglobulin J chain , GN=JCHAIN	Histidine-rich glycoprotein , GN=HRG	Gelsolin , GN=GSN	Angiotensinogen , GN=AGT
57	Immunoglobulin J chain , GN=JCHAIN	Moesin , GN=MSN	Guanine nucleotide-binding protein G(s) subunit alpha isoforms XLas , GN=GNAS	Annexin A2 , GN=ANXA2	Ig kappa chain C region , GN=IGKC	Complement component C8 beta chain , GN=C8B	Moesin , GN=MSN	Ig gamma-2 chain C region , GN=IGHG2
58	Complement C4-A , GN=C4A	Hemoglobin subunit beta , GN=HBB	Cystatin-D , GN=CST5	BPI fold-containing family B member 2 , GN=BPIFB2	Clusterin , GN=CLU	Complement factor B , GN=CFB	Isoform Er15 of Ankyrin-1 , GN=ANK1	Transitional endoplasmic reticulum ATPase , GN=VCP
59	Actin-related protein 3 , GN=ACTR3	Apolipoprotein A-I , GN=APOA1	Protein S100-A8 , GN=S100A8	Heat shock cognate 71 kDa protein , GN=HSPA8	Kininogen-1 , GN=KNG1	Apolipoprotein E , GN=APOE	Hemoglobin subunit beta , GN=HBB	Keratin, type I cytoskeletal 16 , GN=KRT16
60	Glutathione S-transferase P , GN=GSTP1	Protein disulfide-isomerase , GN=P4HB	Keratin, type I cytoskeletal 14 , GN=KRT14	6-phosphogluconate dehydrogenase, decarboxylating , GN=PGD	Apolipoprotein L1 , GN=APOL1	Polymeric immunoglobulin receptor , GN=PIGR	Heat shock cognate 71 kDa protein , GN=HSPA8	Immunoglobulin heavy variable 3-53 , GN=IGHV3-53
61	Hemoglobin subunit beta , GN=HBB	Isoform 2 of Gelsolin , GN=GSN	Tubulin beta chain , GN=TUBB	Peptidyl-prolyl cis-trans isomerase B , GN=PPIB	Complement C1q subcomponent subunit B , GN=C1QB	Alpha-1B-glycoprotein , GN=A1BG	Prenylcysteine oxidase 1 , GN=PCYOX1	Apolipoprotein E , GN=APOE
62	Protein disulfide-isomerase , GN=P4HB	Ig alpha-2 chain C region , GN=IGHA2	Zymogen granule protein 16 homolog B , GN=ZG16B	Glycogen phosphorylase, liver form , GN=PYGL	Transitional endoplasmic reticulum ATPase , GN=VCP	Keratin, type I cytoskeletal 14 , GN=KRT14	Apolipoprotein A-IV , GN=APOA4	Integrin alpha-6 , GN=ITGA6
63	Fructose-bisphosphate aldolase A , GN=ALDOA	Myosin-9 , GN=MYH9	Complement C4-A , GN=C4A	Ig alpha-2 chain C region , GN=IGHA2	Vitamin D-binding protein , GN=GC	Alpha-2-HS-glycoprotein , GN=AHSG	Ras-related protein Rap-1b , GN=RAP1B	Immunoglobulin heavy variable 3-7 , GN=IGHV3-7
64	Alpha-actinin-4 , GN=ACTN4	Peroxiredoxin-4 , GN=PRDX4	Ig alpha-2 chain C region , GN=IGHA2	Hemoglobin subunit beta , GN=HBB	Apolipoprotein A-II , GN=APOA2	Complement factor I , GN=CFI	Peptidyl-prolyl cis-trans isomerase A , GN=PPIA	Complement C1q subcomponent subunit A , GN=C1QA
65	Apolipoprotein A-I , GN=APOA1	Neutrophil gelatinase-associated lipocalin , GN=LCN2	Erythrocyte band 7 integral membrane protein , GN=STOM	Myosin light polypeptide 6 , GN=MYL6	Ficolin-2 , GN=FCN2	Angiotensinogen , GN=AGT	14-3-3 protein zeta/delta , GN=YWHAZ	Ficolin-3 , GN=FCN3
66	Zymogen granule protein 16 homolog B , GN=ZG16B	Profilin-1 , GN=PFN1	Haptoglobin , GN=HP	Mucin-16 , GN=MUC16	Complement component C8 gamma chain , GN=C8G	Alpha-1-acid glycoprotein 1 , GN=ORM1	Coagulation factor XIII A chain , GN=F13A1	Immunoglobulin kappa variable 3-20 , GN=IGKV3-20
67	Ig lambda-2 chain C regions , GN=IGLC2	Alpha-1-antitrypsin , GN=SERPINA1	Heat shock 70 kDa protein 1B , GN=HSPA1B	Monocyte differentiation antigen CD14 , GN=CD14	Histidine-rich glycoprotein , GN=HRG	Serum amyloid P-component , GN=APCS	Alpha-actinin-1 , GN=ACTN1	Isoform 2 of C4b-binding protein beta chain , GN=C4BPB
68	Leukocyte elastase inhibitor , GN=SERPINB1	Cystatin-D , GN=CST5	Clusterin , GN=CLU	Cystatin-D , GN=CST5	Serum amyloid P-component , GN=APCS	Integrin beta-3 , GN=ITGB3	Plasma protease C1 inhibitor , GN=SERPING1	Hemoglobin subunit alpha , GN=HBA1
69	Annexin A3 , GN=ANXA3	Complement C4-B , GN=C4B	Profilin-1 , GN=PFN1	Serpin B3 , GN=SERPINB3	Alpha-1-antichymotrypsin , GN=SERPINA3	Apolipoprotein L1 , GN=APOL1	Alpha-1-antichymotrypsin , GN=SERPINA3	Immunoglobulin kappa variable 2D-30 , GN=IGKV2D-30 PE=3
70	Isoform 2 of Syntenin-1 , GN=SDCBP	Leukocyte elastase inhibitor , GN=SERPINB1	14-3-3 protein zeta/delta , GN=YWHAZ	Keratin, type I cytoskeletal 16 , GN=KRT16	Complement C1q subcomponent subunit A , GN=C1QA	Gelsolin , GN=GSN	Adenylyl cyclase-associated protein 1 , GN=CAP1	Alpha-1-acid glycoprotein 2 , GN=ORM2
71	Actin-related protein 2 , GN=ACTR2	Fructose-bisphosphate aldolase A , GN=ALDOA	Gelsolin , GN=GSN	Fibrinogen gamma chain , GN=FGG	Angiotensinogen , GN=AGT	Vitronectin , GN=VTN	Pregnancy zone protein , GN=PZP	Aminopeptidase N , GN=ANPEP
72	Phosphoglycerate kinase 1 , GN=PGK1	Protein S100-A8 , GN=S100A8	Guanine nucleotide-binding protein G(i) subunit alpha-2 , GN=GNAI2	Bactericidal permeability-increasing protein , GN=BPI	Tubulin beta-1 chain , GN=TUBB1	14-3-3 protein zeta/delta , GN=YWHAZ	Protein AMBP , GN=AMBP	Ig mu heavy chain disease protein ,
73	Serpin B3 , GN=SERPINB3	Peptidyl-prolyl cis-trans isomerase A , GN=PPIA	Protein LEG1 homolog , GN=LEG1	Profilin-1 , GN=PFN1	Alpha-1B-glycoprotein , GN=A1BG	Immunoglobulin J chain , GN=JCHAIN	Catalase , GN=CAT	Isoform D of Proteoglycan 4 , GN=PRG4
74	Hexokinase-3 , GN=HK3	Cystatin-SA , GN=CST2	Cofilin-1 , GN=CFL1	Guanine nucleotide-binding protein G(s) subunit alpha isoforms XLas , GN=GNAS	Vitronectin , GN=VTN	Myosin-9 , GN=MYH9	Pleckstrin , GN=PLEK	Glyceraldehyde-3-phosphate dehydrogenase , GN=GAPDH
75	Phospholipid transfer protein , GN=PLTP	Transcobalamin-1 , GN=TCN1	6-phosphogluconate dehydrogenase, decarboxylating , GN=PGD	Phosphoglycerate kinase 1 , GN=PGK1	Alpha-1-acid glycoprotein 1 , GN=ORM1	Fermitin family homolog 3 , GN=FERMT3	Erythrocyte band 7 integral membrane protein , GN=STOM	Hemopexin , GN=HPX
76	Profilin-1 , GN=PFN1	Alpha-actinin-1 , GN=ACTN1	Hemoglobin subunit beta , GN=HBB	Olfactomedin-4 , GN=OLFM4	Antithrombin-III , GN=SERPINC1	Complement component C8 alpha chain , GN=C8A	Ficolin-3 , GN=FCN3	Coagulation factor XII , GN=F12
77	Lysozyme C , GN=LYZ	Keratin, type II cytoskeletal 2 epidermal , GN=KRT2	Putative elongation factor 1-alpha-like 3 , GN=EEF1A1P5 PE=5	Immunoglobulin heavy variable 3-7 , GN=IGHV3-7	Beta-2-glycoprotein 1 , GN=APOH	Coagulation factor XIII A chain , GN=F13A1	Platelet glycoprotein 4 , GN=CD36	Integrin beta-1 , GN=ITGB1
78	Clusterin , GN=CLU	Immunoglobulin heavy variable 3-9 , GN=IGHV3-9	Leukocyte elastase inhibitor , GN=SERPINB1	Serpin B5 , GN=SERPINB5	Ig lambda-2 chain C regions , GN=IGLC2	Hemoglobin subunit alpha , GN=HBA1	Serum paraoxonase/arylesterase 1 , GN=PON1	Immunoglobulin heavy variable 3-15 , GN=IGHV3-15 PE=3
79	Calcium-activated chloride channel regulator 4 , GN=CLCA4	Glutathione S-transferase P , GN=GSTP1	Ig gamma-2 chain C region , GN=IGHG2	ADP-ribosylation factor 1 , GN=ARF1	Apolipoprotein C-III , GN=APOC3	Alpha-1-antichymotrypsin , GN=SERPINA3	Integrin-linked protein kinase , GN=ILK	Immunoglobulin kappa variable 4-1 , GN=IGKV4-1
80	Ezrin , GN=EZR	Ig gamma-2 chain C region , GN=IGHG2	Fibrinogen alpha chain , GN=FGA	Elongation factor 1-alpha 1 , GN=EEF1A1	Complement factor I , GN=CFI	Protein AMBP , GN=AMBP	Keratin, type I cytoskeletal 9 , GN=KRT9	Vitronectin , GN=VTN
81	Vinculin , GN=VCL	Protein S100-A9 , GN=S100A9	BPI fold-containing family A member 1 , GN=BPIFA1	Melanotransferrin , GN=MELTF	Protein AMBP , GN=AMBP	Antithrombin-III , GN=SERPINC1	Alpha-1B-glycoprotein , GN=A1BG	Immunoglobulin heavy variable 1-2 , GN=IGHV1-2
82	Neutrophil gelatinase-associated lipocalin , GN=LCN2	Hemoglobin subunit alpha , GN=HBA1	Monocyte differentiation antigen CD14 , GN=CD14	Neutrophil gelatinase-associated lipocalin , GN=LCN2	Hemoglobin subunit alpha , GN=HBA1	Mannose-binding protein C , GN=MBL2	Beta-parvin , GN=PARVB	Erythrocyte band 7 integral membrane protein , GN=STOM
83	Coronin-1A , GN=CORO1A	Annexin A3 , GN=ANXA3	Complement C3 , GN=C3	Peroxiredoxin-1 , GN=PRDX1	Serum paraoxonase/arylesterase 1 , GN=PON1	Complement component C8 gamma chain , GN=C8G	Tropomyosin alpha-4 chain , GN=TPM4	Keratin, type II cytoskeletal 6C , GN=KRT6C
84	14-3-3 protein zeta/delta , GN=YWHAZ	Adenylyl cyclase-associated protein 1 , GN=CAP1	Alpha-2-macroglobulin-like protein 1 , GN=A2ML1	Fibrinogen alpha chain , GN=FGA	Alpha-2-HS-glycoprotein , GN=AHSG	Plasma protease C1 inhibitor , GN=SERPING1	Transgelin-2 , GN=TAGLN2	14-3-3 protein zeta/delta , GN=YWHAZ
85	Sulfhydryl oxidase 1 , GN=QSOX1	Fibrinogen alpha chain , GN=FGA	Glutathione S-transferase P , GN=GSTP1	Ras-related C3 botulinum toxin substrate 2 , GN=RAC2	Immunoglobulin heavy variable 3-30 , GN=IGHV3-30	Tubulin beta-1 chain , GN=TUBB1	Beta-2-glycoprotein 1 , GN=APOH	Immunoglobulin kappa variable 1D-39 , GN=IGKV1D-39 PE=3
86	Peroxiredoxin-4 , GN=PRDX4	Clusterin , GN=CLU	Protein S100-A9 , GN=S100A9	Fibrinogen beta chain , GN=FGB	Mannose-binding protein C , GN=MBL2	Immunoglobulin heavy variable 3-7 , GN=IGHV3-7	Alpha-1-acid glycoprotein 1 , GN=ORM1	Tubulin alpha-4A chain , GN=TUBA4A
87	Serpin B5 , GN=SERPINB5	Serpin B5 , GN=SERPINB5	Cytochrome b-245 heavy chain , GN=CYBB	Protein S100-A8 , GN=S100A8	Thrombospondin-1 , GN=THBS1	Beta-2-glycoprotein 1 , GN=APOH	Clusterin , GN=CLU	Isoform Er15 of Ankyrin-1 , GN=ANK1
88	Protein S100-A8 , GN=S100A8	Immunoglobulin heavy variable 3-15 , GN=IGHV3-15 PE=3	Tumor susceptibility gene 101 protein , GN=TSG101	CD9 antigen , GN=CD9	C4b-binding protein beta chain , GN=C4BPB	Complement component C7 , GN=C7	Haptoglobin-related protein , GN=HPR PE=2	Apolipoprotein A-II , GN=APOA2
89	Protein S100-A9 , GN=S100A9	14-3-3 protein zeta/delta , GN=YWHAZ	Alpha-enolase , GN=ENO1	Coronin-1A , GN=CORO1A	Platelet factor 4 , GN=PF4	Lipopolysaccharide-binding protein , GN=LBP	Myosin regulatory light polypeptide 9 , GN=MYL9	Complement C1q subcomponent subunit C , GN=C1QC
90	Cystatin-D , GN=CST5	Lipocalin-1 , GN=LCN1	Transforming protein RhoA , GN=RHOA	Myeloblastin , GN=PRTN3	Ig gamma-3 chain C region , GN=IGHG3	Thrombospondin-1 , GN=THBS1	Polymeric immunoglobulin receptor , GN=PIGR	Spectrin alpha chain, erythrocytic 1 , GN=SPTA1
91	Nucleobindin-2 , GN=NUCB2	Actin-related protein 3 , GN=ACTR3	Peptidyl-prolyl cis-trans isomerase A , GN=PPIA	CD81 antigen , GN=CD81	Filamin-A , GN=FLNA	Apolipoprotein A-II , GN=APOA2	Hemoglobin subunit alpha , GN=HBA1	Immunoglobulin lambda variable 1-47 , GN=IGLV1-47
92	Hemoglobin subunit alpha , GN=HBA1	Transaldolase , GN=TALDO1	Annexin A5 , GN=ANXA5	Actin-related protein 2/3 complex subunit 4 , GN=ARPC4	Complement factor H-related protein 1 , GN=CFHR1	C4b-binding protein beta chain , GN=C4BPB	Integrin beta-1 , GN=ITGB1	Inter-alpha-trypsin inhibitor heavy chain H1 , GN=ITIH1
93	Thrombospondin-1 , GN=THBS1	CD9 antigen , GN=CD9	Peroxiredoxin-6 , GN=PRDX6	Peroxiredoxin-6 , GN=PRDX6	Complement C1s subcomponent , GN=C1S	Retinol-binding protein 4 , GN=RBP4	Alpha-enolase , GN=ENO1	Immunoglobulin heavy variable 3-30 , GN=IGHV3-30
94	Fatty acid-binding protein, epidermal , GN=FABP5	Serpin B3 , GN=SERPINB3	Rab GDP dissociation inhibitor beta , GN=GDI2	Gamma-glutamyltranspeptidase 1 , GN=GGT1	Integrin beta-3 , GN=ITGB3	Immunoglobulin heavy variable 3-30 , GN=IGHV3-30	Glyceraldehyde-3-phosphate dehydrogenase , GN=GAPDH	Plasma kallikrein , GN=KLKB1
95	Fibrinogen alpha chain , GN=FGA	Coronin-1A , GN=CORO1A	Sulfhydryl oxidase 1 , GN=QSOX1	Mucin-1 , GN=MUC1	Ig mu heavy chain disease protein ,	Complement C1q subcomponent subunit A , GN=C1QA	Inter-alpha-trypsin inhibitor heavy chain H4 , GN=ITIH4	Immunoglobulin heavy variable 3-13 , GN=IGHV3-13
96	Cathepsin G , GN=CTSG	Phospholipid transfer protein , GN=PLTP	CD81 antigen , GN=CD81	Cofilin-1 , GN=CFL1	Isoform 4 of Mannan-binding lectin serine protease 1 , GN=MASP1	Serum paraoxonase/arylesterase 1 , GN=PON1	Vitamin D-binding protein , GN=GC	Collectin-11 , GN=COLEC11
97	UTP--glucose-1-phosphate uridylyltransferase , GN=UGP2	Metalloproteinase inhibitor 1 , GN=TIMP1	Coronin-1A , GN=CORO1A	Immunoglobulin heavy variable 3-15 , GN=IGHV3-15 PE=3	14-3-3 protein zeta/delta , GN=YWHAZ	Platelet factor 4 , GN=PF4	Histidine-rich glycoprotein , GN=HRG	Platelet factor 4 , GN=PF4
98	Ig gamma-2 chain C region , GN=IGHG2	Cofilin-1 , GN=CFL1	Lipocalin-1 , GN=LCN1	Hexokinase-3 , GN=HK3	Immunoglobulin heavy variable 3-48 , GN=IGHV3-48	Ig mu heavy chain disease protein ,	Apolipoprotein L1 , GN=APOL1	Ig gamma-3 chain C region , GN=IGHG3
99	Triosephosphate isomerase , GN=TPI1	Cysteine-rich secretory protein 3 , GN=CRISP3	Thioredoxin , GN=TXN	Glutathione S-transferase P , GN=GSTP1	Isoform 10 of Fibronectin , GN=FN1	Transthyretin , GN=TTR	LIM and senescent cell antigen-like-containing domain protein 1 , GN=LIMS1	Platelet basic protein , GN=PPBP
100	Metalloproteinase inhibitor 1 , GN=TIMP1	Immunoglobulin kappa variable 3-20 , GN=IGKV3-20	Transmembrane protease serine 11B , GN=TMPRSS11B PE=2	Protein S100-A9 , GN=S100A9	Dermcidin , GN=DCD	Erythrocyte band 7 integral membrane protein , GN=STOM	L-lactate dehydrogenase B chain , GN=LDHB	Fermitin family homolog 3 , GN=FERMT3
101	Cystatin-SA , GN=CST2	Submaxillary gland androgen-regulated protein 3B , GN=SMR3B	Tubulin alpha-4A chain , GN=TUBA4A	Cathepsin G , GN=CTSG	Erythrocyte band 7 integral membrane protein , GN=STOM	Alpha-1-acid glycoprotein 2 , GN=ORM2	Peroxiredoxin-2 , GN=PRDX2	Mannan-binding lectin serine protease 1 , GN=MASP1
102	Heat shock cognate 71 kDa protein , GN=HSPA8	Myeloblastin , GN=PRTN3	Cystatin-B , GN=CSTB	Fructose-bisphosphate aldolase A , GN=ALDOA	Complement C1q subcomponent subunit C , GN=C1QC	Complement C4-B , GN=C4B	Cofilin-1 , GN=CFL1	Immunoglobulin kappa variable 3-11 , GN=IGKV3-11
103	BPI fold-containing family A member 1 , GN=BPIFA1	Mucin-7 , GN=MUC7	Peroxiredoxin-1 , GN=PRDX1	Leukocyte elastase inhibitor , GN=SERPINB1	Immunoglobulin heavy variable 3-15 , GN=IGHV3-15 PE=3	Ig gamma-3 chain C region , GN=IGHG3	Immunoglobulin J chain , GN=JCHAIN	Proteasome subunit alpha type-6 , GN=PSMA6
104	Actin-related protein 2/3 complex subunit 2 , GN=ARPC2	Lysozyme C , GN=LYZ	Ras-related C3 botulinum toxin substrate 2 , GN=RAC2	Peptidyl-prolyl cis-trans isomerase A , GN=PPIA	Ig gamma-4 chain C region , GN=IGHG4	Complement C1q subcomponent subunit C , GN=C1QC	ADP-ribosylation factor 1 , GN=ARF1	Immunoglobulin heavy variable 3-49 , GN=IGHV3-49
105	Transaldolase , GN=TALDO1	Proteasome subunit alpha type-6 , GN=PSMA6	Ubiquitin-60S ribosomal protein L40 , GN=UBA52	Fatty acid-binding protein, epidermal , GN=FABP5	LIM and senescent cell antigen-like-containing domain protein 1 , GN=LIMS1	Mannan-binding lectin serine protease 1 , GN=MASP1	Angiotensinogen , GN=AGT	Inter-alpha-trypsin inhibitor heavy chain H2 , GN=ITIH2
106	Nicotinamide phosphoribosyltransferase , GN=NAMPT	Cystatin-C , GN=CST3	Mesothelin , GN=MSLN	Transketolase , GN=TKT	Immunoglobulin kappa variable 4-1 , GN=IGKV4-1	Immunoglobulin kappa variable 2-30 , GN=IGKV2-30 PE=3	Apolipoprotein M , GN=APOM	Filamin-A , GN=FLNA
107	Cysteine-rich secretory protein 3 , GN=CRISP3	Sulfhydryl oxidase 1 , GN=QSOX1	Keratin, type II cytoskeletal 4 , GN=KRT4	Ubiquitin-60S ribosomal protein L40 , GN=UBA52	Lipopolysaccharide-binding protein , GN=LBP	Immunoglobulin kappa variable 4-1 , GN=IGKV4-1	Complement C1q subcomponent subunit B , GN=C1QB	Serum amyloid P-component , GN=APCS
108	ERO1-like protein alpha , GN=ERO1A	Calcium-activated chloride channel regulator 4 , GN=CLCA4	Fatty acid-binding protein, epidermal , GN=FABP5	Hemoglobin subunit alpha , GN=HBA1	Complement component C6 , GN=C6	Immunoglobulin heavy variable 3-15 , GN=IGHV3-15 PE=3	Proto-oncogene tyrosine-protein kinase Src , GN=SRC	Pregnancy zone protein , GN=PZP
109	Immunoglobulin heavy variable 3-7 , GN=IGHV3-7	Nucleobindin-2 , GN=NUCB2	Hemoglobin subunit alpha , GN=HBA1	Neutrophil elastase , GN=ELANE	Alpha-2-antiplasmin , GN=SERPINF2	Tubulin alpha-1B chain , GN=TUBA1B	Apolipoprotein C-III , GN=APOC3	Ig gamma-4 chain C region , GN=IGHG4
110	Monocyte differentiation antigen CD14 , GN=CD14	Alpha-1-acid glycoprotein 1 , GN=ORM1	Solute carrier family 26 member 9 , GN=SLC26A9	Procollagen-lysine,2-oxoglutarate 5-dioxygenase 1 , GN=PLOD1	Alpha-1-acid glycoprotein 2 , GN=ORM2	Ras-related protein Rap-1b , GN=RAP1B	Isoform 4 of Mannan-binding lectin serine protease 1 , GN=MASP1	Plasma protease C1 inhibitor , GN=SERPING1
111	Myosin light polypeptide 6 , GN=MYL6	Heat shock cognate 71 kDa protein , GN=HSPA8	Grancalcin , GN=GCA	Transforming protein RhoA , GN=RHOA	Apolipoprotein C-IV , GN=APOC4	Filamin-A , GN=FLNA	C4b-binding protein beta chain , GN=C4BPB	Immunoglobulin heavy variable 1-46 , GN=IGHV1-46
112	CD9 antigen , GN=CD9	Immunoglobulin kappa variable 1D-39 , GN=IGKV1D-39 PE=3	CD9 antigen , GN=CD9	Ig gamma-2 chain C region , GN=IGHG2	Apolipoprotein C-II , GN=APOC2	Apolipoprotein C-III , GN=APOC3	Platelet glycoprotein Ib alpha chain , GN=GP1BA	CD9 antigen , GN=CD9
113	Peroxiredoxin-1 , GN=PRDX1	Peroxiredoxin-6 , GN=PRDX6	Immunoglobulin heavy variable 3-9 , GN=IGHV3-9	Beta-1,3-galactosyl-O-glycosyl-glycoprotein beta-1,6-N-acetylglucosaminyltransferase 3 , GN=GCNT3 PE=2	Ig alpha-2 chain C region , GN=IGHA2	CD9 antigen , GN=CD9	Prothrombin , GN=F2	Complement C4-A , GN=C4A
114	Alpha-1-antitrypsin , GN=SERPINA1	Cystatin-B , GN=CSTB	Hexokinase-3 , GN=HK3	Moesin , GN=MSN	Fibulin-1 , GN=FBLN1	Immunoglobulin kappa variable 3-20 , GN=IGKV3-20	Apolipoprotein A-II , GN=APOA2	Ig alpha-2 chain C region , GN=IGHA2
115	Immunoglobulin kappa variable 2D-40 , GN=IGKV2D-40	Cystatin-S , GN=CST4	Protein S100-A11 , GN=S100A11	Tumor susceptibility gene 101 protein , GN=TSG101	Transthyretin , GN=TTR	Ig alpha-2 chain C region , GN=IGHA2	Profilin-1 , GN=PFN1	Properdin , GN=CFP
116	Cathepsin D , GN=CTSD	Cathepsin G , GN=CTSG	Myeloblastin , GN=PRTN3	Gelsolin , GN=GSN	Keratin, type I cytoskeletal 16 , GN=KRT16	Ficolin-2 , GN=FCN2	Apolipoprotein C-II , GN=APOC2	Myosin light polypeptide 6 , GN=MYL6
117	Peroxiredoxin-6 , GN=PRDX6	Immunoglobulin kappa variable 2-30 , GN=IGKV2-30 PE=3	Chloride intracellular channel protein 1 , GN=CLIC1	Protein disulfide-isomerase , GN=P4HB	Tubulin beta-4B chain , GN=TUBB4B	Afamin , GN=AFM	Platelet glycoprotein V , GN=GP5	Ras-related protein Rap-1b , GN=RAP1B
118	Peptidyl-prolyl cis-trans isomerase A , GN=PPIA	Aldehyde dehydrogenase, dimeric NADP-preferring , GN=ALDH3A1	Cell division control protein 42 homolog , GN=CDC42	Protein LEG1 homolog , GN=LEG1	Immunoglobulin heavy variable 1-18 , GN=IGHV1-18 PE=3	Profilin-1 , GN=PFN1	Plasminogen , GN=PLG	Apolipoprotein C-III , GN=APOC3
119	Keratin, type II cytoskeletal 6A , GN=KRT6A	Rab GDP dissociation inhibitor beta , GN=GDI2	Neutrophil defensin 3 , GN=DEFA3	BPI fold-containing family A member 1 , GN=BPIFA1	Immunoglobulin kappa variable 3-20 , GN=IGKV3-20	Heparin cofactor 2 , GN=SERPIND1	Tubulin alpha-1C chain , GN=TUBA1C	Protein AMBP , GN=AMBP
120	Glucose-6-phosphate 1-dehydrogenase , GN=G6PD	Phosphoglycerate kinase 1 , GN=PGK1	Rho GDP-dissociation inhibitor 2 , GN=ARHGDIB	Solute carrier family 26 member 9 , GN=SLC26A9	Gelsolin , GN=GSN	Apolipoprotein C-II , GN=APOC2	Vitronectin , GN=VTN	Immunoglobulin lambda variable 1-51 , GN=IGLV1-51
121	Actin-related protein 2/3 complex subunit 4 , GN=ARPC4	Leukotriene A-4 hydrolase , GN=LTA4H	Immunoglobulin kappa variable 2-30 , GN=IGKV2-30 PE=3	Phospholipid transfer protein , GN=PLTP	Immunoglobulin heavy variable 2-26 , GN=IGHV2-26 PE=3	Immunoglobulin lambda variable 1-47 , GN=IGLV1-47	Keratin, type II cytoskeletal 2 epidermal , GN=KRT2	Alpha-1-acid glycoprotein 1 , GN=ORM1
122	Immunoglobulin heavy variable 1-2 , GN=IGHV1-2	Hemopexin , GN=HPX	Fructose-bisphosphate aldolase A , GN=ALDOA	Proteasome subunit alpha type-2 , GN=PSMA2	Immunoglobulin heavy variable 3-9 , GN=IGHV3-9	Immunoglobulin heavy variable 3-49 , GN=IGHV3-49	Myosin light polypeptide 6 , GN=MYL6	Immunoglobulin heavy variable 4-34 , GN=IGHV4-34
123	Rab GDP dissociation inhibitor beta , GN=GDI2	Immunoglobulin kappa variable 3-11 , GN=IGKV3-11	Immunoglobulin kappa variable 3-20 , GN=IGKV3-20	Thrombospondin-1 , GN=THBS1	Myosin light polypeptide 6 , GN=MYL6	Ig gamma-4 chain C region , GN=IGHG4	Ig gamma-2 chain C region , GN=IGHG2	Complement factor B , GN=CFB
124	Procollagen-lysine,2-oxoglutarate 5-dioxygenase 1 , GN=PLOD1	Immunoglobulin heavy variable 4-34 , GN=IGHV4-34	Neutrophil elastase , GN=ELANE	Sulfhydryl oxidase 1 , GN=QSOX1	CD9 antigen , GN=CD9	Alpha-2-antiplasmin , GN=SERPINF2	Ras-related protein Rab-1B , GN=RAB1B	Mannose-binding protein C , GN=MBL2
125	Galectin-3 , GN=LGALS3	Mucin-1 , GN=MUC1	G-protein coupled receptor family C group 5 member B , GN=GPRC5B PE=2	Immunoglobulin kappa variable 3-20 , GN=IGKV3D-20 PE=3	Immunoglobulin kappa variable 3-11 , GN=IGKV3-11	Immunoglobulin heavy variable 4-34 , GN=IGHV4-34	Ras suppressor protein 1 , GN=RSU1	Ficolin-2 , GN=FCN2
126	Desmoglein-1 , GN=DSG1	Keratin, type I cytoskeletal 16 , GN=KRT16	Apolipoprotein A-II , GN=APOA2	Probable maltase-glucoamylase 2 , GN=MGAM2 PE=2	Tubulin alpha-1C chain , GN=TUBA1C	Serum deprivation-response protein , GN=SDPR	Fructose-bisphosphate aldolase A , GN=ALDOA	Immunoglobulin kappa variable 3-15 , GN=IGKV3-15
127	Proteasome subunit alpha type-3 , GN=PSMA3	Hypoxia up-regulated protein 1 , GN=HYOU1	Mucin-1 , GN=MUC1	Histone H4 , GN=HIST1H4A	Complement C4-B , GN=C4B	Immunoglobulin heavy variable 3-9 , GN=IGHV3-9	Hemoglobin subunit delta , GN=HBD	Immunoglobulin kappa variable 1-16 , GN=IGKV1-16
128	Moesin , GN=MSN	CD59 glycoprotein , GN=CD59	Serpin B5 , GN=SERPINB5	Protein S100-A11 , GN=S100A11	Immunoglobulin heavy variable 3-53 , GN=IGHV3-53	Immunoglobulin heavy variable 3-13 , GN=IGHV3-13	Guanine nucleotide-binding protein G(I)/G(S)/G(T) subunit beta-1 , GN=GNB1	Proteasome subunit alpha type-7 , GN=PSMA7
129	Keratin, type I cytoskeletal 14 , GN=KRT14	Triosephosphate isomerase , GN=TPI1	Immunoglobulin heavy variable 3-15 , GN=IGHV3-15 PE=3	ERO1-like protein alpha , GN=ERO1A	Immunoglobulin heavy variable 3-13 , GN=IGHV3-13	Immunoglobulin heavy variable 3-64 , GN=IGHV3-64 PE=3	Apolipoprotein C-I , GN=APOC1	HLA class I histocompatibility antigen, A-34 alpha chain , GN=HLA-A
130	Transforming protein RhoA , GN=RHOA	Ezrin , GN=EZR	Histone H4 , GN=HIST1H4A	Desmoglein-3 , GN=DSG3	Tubulin alpha-4A chain , GN=TUBA4A	Immunoglobulin kappa variable 1-17 , GN=IGKV1-17	Cytoplasmic FMR1-interacting protein 1 , GN=CYFIP1	Vitamin D-binding protein , GN=GC
131	Prosaposin , GN=PSAP	Immunoglobulin heavy variable 1-69 , GN=IGHV1-69	Ras-related protein Rab-7a , GN=RAB7A	Integrin alpha-M , GN=ITGAM	Immunoglobulin heavy variable 1-3 , GN=IGHV1-3 PE=3	Immunoglobulin heavy variable 1-46 , GN=IGHV1-46	WD repeat-containing protein 1 , GN=WDR1	Immunoglobulin heavy variable 1-18 , GN=IGHV1-18 PE=3
132	Transcobalamin-1 , GN=TCN1	Immunoglobulin kappa variable 1-5 , GN=IGKV1-5	G-protein coupled receptor family C group 5 member C , GN=GPRC5C	Rab GDP dissociation inhibitor beta , GN=GDI2	Immunoglobulin heavy variable 3-64 , GN=IGHV3-64 PE=3	Fibulin-1 , GN=FBLN1	Platelet endothelial cell adhesion molecule , GN=PECAM1	Platelet glycoprotein Ib beta chain , GN=GP1BB
133	SPARC-like protein 1 , GN=SPARCL1	Immunoglobulin lambda variable 3-21 , GN=IGLV3-21	Cystatin-SA , GN=CST2	Thioredoxin , GN=TXN	Profilin-1 , GN=PFN1	Glutathione peroxidase 3 , GN=GPX3	EH domain-containing protein 3 , GN=EHD3	Immunoglobulin heavy variable 3-48 , GN=IGHV3-48
134	Cystatin-C , GN=CST3	Immunoglobulin lambda variable 1-47 , GN=IGLV1-47	Zinc-alpha-2-glycoprotein , GN=AZGP1	Adenylyl cyclase-associated protein 1 , GN=CAP1	Transferrin receptor protein 1 , GN=TFRC	Complement component C9 , GN=C9	14-3-3 protein epsilon , GN=YWHAE	Immunoglobulin kappa variable 1D-16 (Fragment) , GN=IGKV1D-16 PE=3
135	Leukotriene A-4 hydrolase , GN=LTA4H	Proteasome subunit alpha type-7 , GN=PSMA7	Ras-related protein Rap-1b , GN=RAP1B	G-protein coupled receptor family C group 5 member B , GN=GPRC5B PE=2	Immunoglobulin heavy variable 2-5 , GN=IGHV2-5	Apolipoprotein C-I , GN=APOC1	Complement factor B , GN=CFB	Immunoglobulin kappa variable 1-17 , GN=IGKV1-17
136	L-lactate dehydrogenase B chain , GN=LDHB	Guanine nucleotide-binding protein G(I)/G(S)/G(T) subunit beta-2 , GN=GNB2	Lysozyme C , GN=LYZ	Adhesion G-protein coupled receptor G2 , GN=ADGRG2	Oncoprotein-induced transcript 3 protein , GN=OIT3	LIM and senescent cell antigen-like-containing domain protein 1 , GN=LIMS1	Apolipoprotein D , GN=APOD	Immunoglobulin heavy variable 1-3 , GN=IGHV1-3 PE=3
137	Proteasome subunit alpha type-7 , GN=PSMA7	Guanine nucleotide-binding protein G(s) subunit alpha isoforms XLas , GN=GNAS	Glycogen phosphorylase, liver form , GN=PYGL	Integrin beta-2 , GN=ITGB2	Ras-related protein Rap-1b , GN=RAP1B	Peptidyl-prolyl cis-trans isomerase A , GN=PPIA	Peroxiredoxin-6 , GN=PRDX6	Immunoglobulin heavy variable 3-64 , GN=IGHV3-64 PE=3
138	Bactericidal permeability-increasing protein , GN=BPI	Mucin-16 , GN=MUC16	Mucin-7 , GN=MUC7	Desmoglein-1 , GN=DSG1	HLA class I histocompatibility antigen, Cw-16 alpha chain , GN=HLA-C	Oncoprotein-induced transcript 3 protein , GN=OIT3	Apolipoprotein C-IV , GN=APOC4	Antithrombin-III , GN=SERPINC1
139	Vitronectin , GN=VTN	Ras-related C3 botulinum toxin substrate 2 , GN=RAC2	Intelectin-1 , GN=ITLN1	Cystatin-B , GN=CSTB	Glutathione peroxidase 3 , GN=GPX3	Platelet glycoprotein 4 , GN=CD36	Ig kappa chain C region , GN=IGKC	Immunoglobulin heavy variable 2-5 , GN=IGHV2-5
140	Neutral alpha-glucosidase AB , GN=GANAB	Ubiquitin-60S ribosomal protein L40 , GN=UBA52	Na(+)/H(+) exchange regulatory cofactor NHE-RF1 , GN=SLC9A3R1	Synaptic vesicle membrane protein VAT-1 homolog , GN=VAT1	Serum deprivation-response protein , GN=SDPR	Keratin, type II cytoskeletal 5 , GN=KRT5	Ig lambda-2 chain C regions , GN=IGLC2	Isoform 3 of Choline transporter-like protein 1 , GN=SLC44A1
141	Azurocidin , GN=AZU1	Azurocidin , GN=AZU1	Ras-related protein Rab-10 , GN=RAB10	Immunoglobulin kappa variable 2-30 , GN=IGKV2-30 PE=3	Immunoglobulin heavy variable 4-34 , GN=IGHV4-34	Apolipoprotein(a) , GN=LPA	Platelet factor 4 , GN=PF4	Profilin-1 , GN=PFN1
142	Hemopexin , GN=HPX	Desmoglein-1 , GN=DSG1	Actin-related protein 2 , GN=ACTR2	Lysozyme C , GN=LYZ	Immunoglobulin kappa variable 1-17 , GN=IGKV1-17	Insulin-like growth factor-binding protein complex acid labile subunit , GN=IGFALS	Immunoglobulin heavy variable 3-23 , GN=IGHV3-23	Alpha-1B-glycoprotein , GN=A1BG
143	Synaptic vesicle membrane protein VAT-1 homolog , GN=VAT1	Neutrophil defensin 3 , GN=DEFA3	Neutrophil cytosol factor 1 , GN=NCF1	Immunoglobulin kappa variable 4-1 , GN=IGKV4-1	Immunoglobulin heavy variable 3-49 , GN=IGHV3-49	Complement component C6 , GN=C6	CD9 antigen , GN=CD9	CD151 antigen , GN=CD151
144	Cystatin-B , GN=CSTB	Histone H4 , GN=HIST1H4A	Gamma-glutamyltranspeptidase 1 , GN=GGT1	Mucin-7 , GN=MUC7	Retinol-binding protein 4 , GN=RBP4	Immunoglobulin lambda variable 1-51 , GN=IGLV1-51	Complement C1q subcomponent subunit A , GN=C1QA	Beta-2-glycoprotein 1 , GN=APOH
145	Myeloblastin , GN=PRTN3	Proteasome subunit alpha type-2 , GN=PSMA2	Guanine nucleotide-binding protein G(I)/G(S)/G(T) subunit beta-1 , GN=GNB1	Secretoglobin family 3A member 1 , GN=SCGB3A1	Multimerin-1 , GN=MMRN1	Coagulation factor XII , GN=F12	Serum amyloid A-4 protein , GN=SAA4	Adenylyl cyclase-associated protein 1 , GN=CAP1
146	Integrin alpha-M , GN=ITGAM	Keratin, type II cytoskeletal 6C , GN=KRT6C	Transmembrane protease serine 11D , GN=TMPRSS11D	Cornulin , GN=CRNN	Immunoglobulin kappa variable 1-5 , GN=IGKV1-5	Beta-parvin , GN=PARVB	Platelet glycoprotein Ib beta chain , GN=GP1BB	Immunoglobulin lambda variable 3-25 , GN=IGLV3-25
147	Integrin beta-2 , GN=ITGB2	Glucose-6-phosphate 1-dehydrogenase , GN=G6PD	Cornulin , GN=CRNN	Lipocalin-1 , GN=LCN1	Integrin-linked protein kinase , GN=ILK	Transferrin receptor protein 1 , GN=TFRC	Keratin, type I cytoskeletal 16 , GN=KRT16	Carboxypeptidase N catalytic chain , GN=CPN1
148	Lipocalin-1 , GN=LCN1	Integrin alpha-M , GN=ITGAM	Prominin-2 , GN=PROM2	Guanine nucleotide-binding protein G(I)/G(S)/G(T) subunit beta-2 , GN=GNB2	Afamin , GN=AFM	Complement factor H-related protein 1 , GN=CFHR1	Guanine nucleotide-binding protein G(i) subunit alpha-2 , GN=GNAI2	Solute carrier family 2, facilitated glucose transporter member 1 , GN=SLC2A1
149	Cofilin-1 , GN=CFL1	Cornulin , GN=CRNN	Apolipoprotein E , GN=APOE	Na(+)/H(+) exchange regulatory cofactor NHE-RF1 , GN=SLC9A3R1	Cactin , GN=CACTIN	Isoform 8 of Fibronectin , GN=FN1	Annexin A5 , GN=ANXA5	Immunoglobulin lambda-like polypeptide 5 , GN=IGLL5 PE=2
150	Annexin A6 , GN=ANXA6	Fatty acid-binding protein, epidermal , GN=FABP5	Phosphoglycerate kinase 1 , GN=PGK1	Apolipoprotein E , GN=APOE	Immunoglobulin kappa variable 2D-28 , GN=IGKV2D-28	Apolipoprotein D , GN=APOD	Antithrombin-III , GN=SERPINC1	Immunoglobulin lambda variable 2-11 , GN=IGLV2-11
151	Retinal dehydrogenase 1 , GN=ALDH1A1	Actin-related protein 2 , GN=ACTR2	Immunoglobulin kappa variable 4-1 , GN=IGKV4-1	Serine protease HTRA1 , GN=HTRA1	Apolipoprotein D , GN=APOD	Cactin , GN=CACTIN	Immunoglobulin heavy variable 3-9 , GN=IGHV3-9	Prothrombin , GN=F2
152	Alpha-actinin-1 , GN=ACTN1	Thrombospondin-1 , GN=THBS1	Folate receptor alpha , GN=FOLR1	Histone H2B type 3-B , GN=HIST3H2BB	Fermitin family homolog 3 , GN=FERMT3	Complement C1s subcomponent , GN=C1S	Solute carrier family 2, facilitated glucose transporter member 14 , GN=SLC2A14 PE=2	Immunoglobulin lambda variable 7-43 , GN=IGLV7-43 PE=3
153	DnaJ homolog subfamily C member 3 , GN=DNAJC3	Immunoglobulin heavy variable 3-49 , GN=IGHV3-49	Adenylyl cyclase-associated protein 1 , GN=CAP1	Serpin B13 , GN=SERPINB13	Immunoglobulin lambda variable 1-47 , GN=IGLV1-47	Integrin beta-1 , GN=ITGB1	Ras-related C3 botulinum toxin substrate 1 , GN=RAC1	Immunoglobulin lambda variable 3-1 , GN=IGLV3-1
154	Protein FAM49B , GN=FAM49B	CD81 antigen , GN=CD81	Immunoglobulin heavy variable 3-23 , GN=IGHV3-23	Ectonucleotide pyrophosphatase/phosphodiesterase family member 3 , GN=ENPP3	Immunoglobulin lambda variable 3-25 , GN=IGLV3-25	Apolipoprotein M , GN=APOM	Tenascin , GN=TNC	Keratin, type I cytoskeletal 14 , GN=KRT14
155	Mucin-7 , GN=MUC7	Proteasome subunit alpha type-3 , GN=PSMA3	Glucose-6-phosphate 1-dehydrogenase , GN=G6PD	Folate receptor alpha , GN=FOLR1	Immunoglobulin lambda variable 1-51 , GN=IGLV1-51	Immunoglobulin heavy variable 1-18 , GN=IGHV1-18 PE=3	HLA class I histocompatibility antigen, A-36 alpha chain , GN=HLA-A	Alpha-1-antichymotrypsin , GN=SERPINA3
156	Ras-related C3 botulinum toxin substrate 2 , GN=RAC2	G-protein coupled receptor family C group 5 member C , GN=GPRC5C	CD59 glycoprotein , GN=CD59	Erythrocyte band 7 integral membrane protein , GN=STOM	Immunoglobulin kappa variable 3-15 , GN=IGKV3-15	Tubulin beta chain , GN=TUBB	Ig alpha-2 chain C region , GN=IGHA2	Platelet glycoprotein 4 , GN=CD36
157	Ras-related protein Rab-7a , GN=RAB7A	Peptidyl-prolyl cis-trans isomerase B , GN=PPIB	Keratin, type I cytoskeletal 16 , GN=KRT16	Ras-related protein Ral-A , GN=RALA	Apolipoprotein M , GN=APOM	Platelet basic protein , GN=PPBP	Syntaxin-binding protein 2 , GN=STXBP2	Apolipoprotein C-II , GN=APOC2
158	Tubulin alpha-1C chain , GN=TUBA1C	Proteasome subunit beta type-9 , GN=PSMB9	Immunoglobulin kappa variable 3-20 , GN=IGKV3D-20 PE=3	Actin-related protein 3 , GN=ACTR3	Coagulation factor VIII , GN=F8	Zinc-alpha-2-glycoprotein , GN=AZGP1	Glutathione S-transferase omega-1 , GN=GSTO1	Immunoglobulin kappa variable 1-5 , GN=IGKV1-5
159	Desmocollin-2 , GN=DSC2	Histone H2B type 1-L , GN=HIST1H2BL	Solute carrier family 2, facilitated glucose transporter member 14 , GN=SLC2A14 PE=2	Keratin, type II cytoskeletal 78 , GN=KRT78 PE=2	Immunoglobulin heavy variable 3-7 , GN=IGHV3-7	Immunoglobulin kappa variable 1D-12 , GN=IGKV1D-12	Serum deprivation-response protein , GN=SDPR	Integrin-linked protein kinase , GN=ILK
160	Cornulin , GN=CRNN	Proteasome subunit beta type-3 , GN=PSMB3	Aquaporin-5 , GN=AQP5	Immunoglobulin heavy variable 3-49 , GN=IGHV3-49	Collagen alpha-1(VI) chain , GN=COL6A1	Immunoglobulin kappa variable 3-11 , GN=IGKV3-11	Aminopeptidase N , GN=ANPEP	Selenoprotein P , GN=SEPP1
161	Proteasome subunit alpha type-2 , GN=PSMA2	Immunoglobulin heavy variable 3-33 , GN=IGHV3-33	Tumor-associated calcium signal transducer 2 , GN=TACSTD2	Zinc-alpha-2-glycoprotein , GN=AZGP1	Immunoglobulin kappa variable 2-30 , GN=IGKV2-30 PE=3	Immunoglobulin lambda variable 3-1 , GN=IGLV3-1	Rab GDP dissociation inhibitor beta , GN=GDI2	Immunoglobulin lambda variable 3-21 , GN=IGLV3-21
162	Olfactomedin-4 , GN=OLFM4	Grancalcin , GN=GCA	Interleukin-36 alpha , GN=IL36A	Chloride intracellular channel protein 1 , GN=CLIC1	Immunoglobulin lambda-like polypeptide 5 , GN=IGLL5 PE=2	Immunoglobulin kappa variable 3-15 , GN=IGKV3-15	Platelet basic protein , GN=PPBP	Serum deprivation-response protein , GN=SDPR
163	Immunoglobulin heavy variable 3-30 , GN=IGHV3-30	Prosaposin , GN=PSAP	Procollagen-lysine,2-oxoglutarate 5-dioxygenase 1 , GN=PLOD1	Heat shock protein beta-1 , GN=HSPB1	Vinculin , GN=VCL	Immunoglobulin lambda-like polypeptide 5 , GN=IGLL5 PE=2	Immunoglobulin kappa variable 4-1 , GN=IGKV4-1	Trypsin-1 , GN=PRSS1
164	Hypoxia up-regulated protein 1 , GN=HYOU1	Hexokinase-3 , GN=HK3	Clathrin heavy chain 1 , GN=CLTC	Heat shock protein HSP 90-beta , GN=HSP90AB1	Immunoglobulin lambda variable 7-43 , GN=IGLV7-43 PE=3	Immunoglobulin lambda variable 6-57 , GN=IGLV6-57	Actin-related protein 2/3 complex subunit 4 , GN=ARPC4	Hemoglobin subunit delta , GN=HBD
165	Desmoglein-3 , GN=DSG3	UTP--glucose-1-phosphate uridylyltransferase , GN=UGP2	Phospholipid transfer protein , GN=PLTP	Rho GDP-dissociation inhibitor 2 , GN=ARHGDIB	Immunoglobulin heavy variable 3-23 , GN=IGHV3-23	Immunoglobulin lambda variable 1-40 , GN=IGLV1-40	Platelet glycoprotein IX , GN=GP9	Myosin regulatory light chain 12A , GN=MYL12A
166	78 kDa glucose-regulated protein , GN=HSPA5	ADP-ribosylation factor 1 , GN=ARF1	Alcohol dehydrogenase class 4 mu/sigma chain , GN=ADH7	Cystatin-SA , GN=CST2	Keratin, type I cytoskeletal 14 , GN=KRT14	Keratin, type I cytoskeletal 16 , GN=KRT16	Tubulin beta-4B chain , GN=TUBB4B	Vinculin , GN=VCL
167	Tubulin beta chain , GN=TUBB	Ig gamma-4 chain C region , GN=IGHG4	Tetraspanin-1 , GN=TSPAN1	Cell division control protein 42 homolog , GN=CDC42	Immunoglobulin heavy variable 3-11 , GN=IGHV3-11	Keratin, type II cytoskeletal 6B , GN=KRT6B	Complement C1q subcomponent subunit C , GN=C1QC	Proteasome subunit alpha type-2 , GN=PSMA2
168	Beta-hexosaminidase subunit alpha , GN=HEXA	Immunoglobulin lambda variable 1-51 , GN=IGLV1-51	Cathelicidin antimicrobial peptide , GN=CAMP	Immunoglobulin heavy variable 1-46 , GN=IGHV1-46	Immunoglobulin kappa variable 3-20 , GN=IGKV3D-20 PE=3	Immunoglobulin heavy variable 3-23 , GN=IGHV3-23	Delta-aminolevulinic acid dehydratase , GN=ALAD	Immunoglobulin heavy variable 2-26 , GN=IGHV2-26 PE=3
169	Aldehyde dehydrogenase, dimeric NADP-preferring , GN=ALDH3A1	78 kDa glucose-regulated protein , GN=HSPA5	Secretoglobin family 3A member 1 , GN=SCGB3A1	Alpha-actinin-1 , GN=ACTN1	Immunoglobulin heavy variable 3-43 , GN=IGHV3-43 PE=3	Immunoglobulin heavy variable 3-48 , GN=IGHV3-48	Transitional endoplasmic reticulum ATPase , GN=VCP	Immunoglobulin heavy variable 3-9 , GN=IGHV3-9
170	Immunoglobulin kappa variable 3-20 , GN=IGKV3D-20 PE=3	Annexin A6 , GN=ANXA6	Histone H2B type 1-L , GN=HIST1H2BL	Trypsin-1 , GN=PRSS1	Immunoglobulin heavy variable 1-46 , GN=IGHV1-46	Immunoglobulin kappa variable 3-20 , GN=IGKV3D-20 PE=3	Complement C1s subcomponent , GN=C1S	Platelet glycoprotein Ib alpha chain , GN=GP1BA
171	Immunoglobulin heavy variable 4-34 , GN=IGHV4-34	Immunoglobulin heavy variable 3-64 , GN=IGHV3-64 PE=3	Choline transporter-like protein 2 , GN=SLC44A2	Calcium-binding protein 39 , GN=CAB39	Immunoglobulin heavy variable 1-2 , GN=IGHV1-2	Immunoglobulin heavy variable 1-3 , GN=IGHV1-3 PE=3	Ficolin-2 , GN=FCN2	Immunoglobulin lambda variable 2-14 , GN=IGLV2-14
172	Immunoglobulin heavy variable 1-46 , GN=IGHV1-46	Trypsin-1 , GN=PRSS1	Heat shock cognate 71 kDa protein , GN=HSPA8	Calcium-activated chloride channel regulator 4 , GN=CLCA4	Immunoglobulin kappa variable 1-33 , GN=IGKV1-33	Immunoglobulin lambda variable 1-44 , GN=IGLV1-44	Immunoglobulin heavy variable 3-15 , GN=IGHV3-15 PE=3	Solute carrier family 2, facilitated glucose transporter member 14 , GN=SLC2A14 PE=2
173	Chloride intracellular channel protein 1 , GN=CLIC1	BPI fold-containing family A member 1 , GN=BPIFA1	Alpha-1-antitrypsin , GN=SERPINA1	Nucleobindin-2 , GN=NUCB2	Immunoglobulin lambda variable 3-21 , GN=IGLV3-21	Immunoglobulin kappa variable 1D-16 (Fragment) , GN=IGKV1D-16 PE=3	Coagulation factor XIII B chain , GN=F13B	Erythrocyte membrane protein band 4.2 , GN=EPB42
174	Proteasome subunit alpha type-6 , GN=PSMA6	Complement C1q tumor necrosis factor-related protein 3 , GN=C1QTNF3	Proline-rich protein 27 , GN=PRR27 PE=2	Actin-related protein 2 , GN=ACTR2	Integrin alpha-6 , GN=ITGA6	Immunoglobulin heavy variable 1-58 , GN=IGHV1-58 PE=3	Phosphatidylinositol-glycan-specific phospholipase D , GN=GPLD1	Ubiquitin-60S ribosomal protein L40 , GN=UBA52
175	Neutrophil defensin 3 , GN=DEFA3	Glucose-6-phosphate exchanger SLC37A2 , GN=SLC37A2 PE=2	Kallikrein-11 , GN=KLK11	Proteasome subunit alpha type-6 , GN=PSMA6	Immunoglobulin lambda variable 2-11 , GN=IGLV2-11	Immunoglobulin kappa variable 1-16 , GN=IGKV1-16	Isoform 5 of Tropomyosin alpha-3 chain , GN=TPM3	Inter-alpha-trypsin inhibitor heavy chain H4 , GN=ITIH4
176	Rho GDP-dissociation inhibitor 2 , GN=ARHGDIB	Beta-2-microglobulin , GN=B2M	Serum amyloid A-1 protein , GN=SAA1	Proteasome subunit beta type-3 , GN=PSMB3	Immunoglobulin lambda variable 2-8 , GN=IGLV2-8	Immunoglobulin kappa variable 1-33 , GN=IGKV1-33	Myosin regulatory light chain 12A , GN=MYL12A	REVERSED Guanylate cyclase soluble subunit alpha-2 , GN=GUCY1A2 PE=2
177	Submaxillary gland androgen-regulated protein 3B , GN=SMR3B	Ras-related protein Rab-15 , GN=RAB15	Thrombospondin-1 , GN=THBS1	Carcinoembryonic antigen-related cell adhesion molecule 1 , GN=CEACAM1	Insulin-like growth factor-binding protein complex acid labile subunit , GN=IGFALS	Integrin alpha-6 , GN=ITGA6	Solute carrier family 2, facilitated glucose transporter member 1 , GN=SLC2A1	Actin, cytoplasmic 1 , GN=ACTB
178	CD5 antigen-like , GN=CD5L	Proteasome subunit alpha type-4 , GN=PSMA4	Synaptic vesicle membrane protein VAT-1 homolog , GN=VAT1	Metalloproteinase inhibitor 1 , GN=TIMP1	Immunoglobulin lambda-like polypeptide 1 , GN=IGLL1	Platelet glycoprotein Ib beta chain , GN=GP1BB	Immunoglobulin heavy variable 4-34 , GN=IGHV4-34	Immunoglobulin heavy variable 3-23 , GN=IGHV3-23
179	Interleukin-36 alpha , GN=IL36A	G-protein coupled receptor family C group 5 member B , GN=GPRC5B PE=2	Small proline-rich protein 3 , GN=SPRR3	Programmed cell death protein 6 , GN=PDCD6	Transmembrane protein 198 , GN=TMEM198	Immunoglobulin heavy variable 2-70 , GN=IGHV2-70	Actin-related protein 3 , GN=ACTR3	Immunoglobulin kappa variable 3-20 , GN=IGKV3D-20 PE=3
180	Thioredoxin , GN=TXN	Ras-related protein Rap-1A , GN=RAP1A	Metalloproteinase inhibitor 1 , GN=TIMP1	Tetraspanin-1 , GN=TSPAN1	Clathrin heavy chain 1 , GN=CLTC	Ras-related protein Rab-1B , GN=RAB1B	Ig mu heavy chain disease protein ,	Ig lambda-7 chain C region , GN=IGLC7 PE=4
181	F-actin-capping protein subunit beta , GN=CAPZB	Proteasome subunit beta type-8 , GN=PSMB8	Vacuolar protein sorting-associated protein 28 homolog , GN=VPS28	Actin-related protein 2/3 complex subunit 3 , GN=ARPC3	Kallistatin , GN=SERPINA4	1-acyl-sn-glycerol-3-phosphate acyltransferase alpha , GN=AGPAT1	Alpha-2-HS-glycoprotein , GN=AHSG	Isoform 4 of Mannan-binding lectin serine protease 1 , GN=MASP1
182	Ubiquitin-60S ribosomal protein L40 , GN=UBA52	Serum amyloid A-1 protein , GN=SAA1	Immunoglobulin heavy variable 4-34 , GN=IGHV4-34	Desmoplakin , GN=DSP	Tripeptidyl-peptidase 2 , GN=TPP2	HLA class I histocompatibility antigen, Cw-17 alpha chain , GN=HLA-C	Phosphoglycerate kinase 1 , GN=PGK1	Immunoglobulin kappa variable 1-33 , GN=IGKV1-33
183	Histone H2A.J , GN=H2AFJ	Annexin A2 , GN=ANXA2	Guanine nucleotide-binding protein G(I)/G(S)/G(O) subunit gamma-12 , GN=GNG12	Proteasome subunit alpha type-7 , GN=PSMA7	Platelet glycoprotein 4 , GN=CD36	Coiled-coil domain-containing protein 40 , GN=CCDC40 PE=2	14-3-3 protein beta/alpha , GN=YWHAB	Complement component C8 beta chain , GN=C8B
184	Actin-related protein 2/3 complex subunit 1B , GN=ARPC1B	Immunoglobulin kappa variable 3-15 , GN=IGKV3-15	Carcinoembryonic antigen-related cell adhesion molecule 1 , GN=CEACAM1	Neutrophil defensin 3 , GN=DEFA3	Alpha-actinin-4 , GN=ACTN4	Bleomycin hydrolase , GN=BLMH	Disintegrin and metalloproteinase domain-containing protein 10 , GN=ADAM10	Immunoglobulin heavy variable 2-70 , GN=IGHV2-70
185	Guanine nucleotide-binding protein G(s) subunit alpha isoforms XLas , GN=GNAS	Thioredoxin , GN=TXN	Ig lambda-3 chain C regions , GN=IGLC3	CD59 glycoprotein , GN=CD59	Immunoglobulin heavy variable 1-45 , GN=IGHV1-45 PE=3	Immunoglobulin lambda variable 3-21 , GN=IGLV3-21	Oncoprotein-induced transcript 3 protein , GN=OIT3	Tetraspanin-14 , GN=TSPAN14
186	Neutrophil elastase , GN=ELANE	Extracellular matrix protein 1 , GN=ECM1	F-actin-capping protein subunit alpha-1 , GN=CAPZA1	Histone H2A.J , GN=H2AFJ	Peptidyl-prolyl cis-trans isomerase A-like 4A , GN=PPIAL4A PE=2	Proteasome subunit alpha type-6 , GN=PSMA6	14-3-3 protein eta , GN=YWHAH	Isoform 8a of Blood group Rh(CE) polypeptide , GN=RHCE
187	Protein S100-A7 , GN=S100A7	Interleukin-36 alpha , GN=IL36A	Complement decay-accelerating factor , GN=CD55	Proteasome subunit alpha type-3 , GN=PSMA3	Exostosin-like 2 , GN=EXTL2	CD81 antigen , GN=CD81	Ig gamma-4 chain C region , GN=IGHG4	Lipopolysaccharide-binding protein , GN=LBP
188	Grancalcin , GN=GCA	Nebulin-related-anchoring protein , GN=NRAP	Arachidonate 5-lipoxygenase-activating protein , GN=ALOX5AP	Immunoglobulin kappa variable 3-20 , GN=IGKV3-20	Mucin-5B , GN=MUC5B	Aminopeptidase N , GN=ANPEP	Heparin cofactor 2 , GN=SERPIND1	Pleckstrin , GN=PLEK
189	Keratin, type II cytoskeletal 2 epidermal , GN=KRT2	Integrin beta-2 , GN=ITGB2	14-3-3 protein epsilon , GN=YWHAE	Vacuolar protein sorting-associated protein 28 homolog , GN=VPS28	Beta-parvin , GN=PARVB	Platelet glycoprotein IX , GN=GP9	Reelin , GN=RELN	Immunoglobulin lambda variable 6-57 , GN=IGLV6-57
190	Ras-related protein Rab-10 , GN=RAB10	SPARC-like protein 1 , GN=SPARCL1	Extracellular glycoprotein lacritin , GN=LACRT	Immunoglobulin lambda-like polypeptide 5 , GN=IGLL5 PE=2	Potassium channel subfamily K member 13 , GN=KCNK13 PE=2	Pleckstrin , GN=PLEK	Serum amyloid P-component , GN=APCS	Protein G6b , GN=G6B
191	Heat shock protein HSP 90-beta , GN=HSP90AB1	Serum amyloid P-component , GN=APCS	Actin-related protein 2/3 complex subunit 4 , GN=ARPC4	Alcohol dehydrogenase class 4 mu/sigma chain , GN=ADH7	1-acyl-sn-glycerol-3-phosphate acyltransferase alpha , GN=AGPAT1	Immunoglobulin heavy variable 2-5 , GN=IGHV2-5	Coronin-1C , GN=CORO1C	Collectin-10 , GN=COLEC10 PE=2
192	Cystatin-S , GN=CST4	Vitronectin , GN=VTN	Serpin B3 , GN=SERPINB3	Ras-related protein Rab-2A , GN=RAB2A	Cytoplasmic FMR1-interacting protein 1 , GN=CYFIP1	Tetraspanin-9 , GN=TSPAN9	Triosephosphate isomerase , GN=TPI1	Peptidyl-prolyl cis-trans isomerase A-like 4A , GN=PPIAL4A PE=2
193	Kallikrein-11 , GN=KLK11	Immunoglobulin kappa variable 4-1 , GN=IGKV4-1	Myosin light polypeptide 6 , GN=MYL6	G-protein coupled receptor family C group 5 member C , GN=GPRC5C	Storkhead-box protein 1 , GN=STOX1	Immunoglobulin heavy variable 2-26 , GN=IGHV2-26 PE=3	Alpha-2-antiplasmin , GN=SERPINF2	SRR1-like protein , GN=SRRD PE=2
194	14-3-3 protein sigma , GN=SFN	Proteasome subunit alpha type-5 , GN=PSMA5	Immunoglobulin lambda variable 7-43 , GN=IGLV7-43 PE=3	Ras-related protein Rap-1b , GN=RAP1B	Transforming growth factor-beta-induced protein ig-h3 , GN=TGFBI	Ubiquitin-60S ribosomal protein L40 , GN=UBA52	Vasodilator-stimulated phosphoprotein , GN=VASP	1-acyl-sn-glycerol-3-phosphate acyltransferase alpha , GN=AGPAT1
195	Cellular retinoic acid-binding protein 2 , GN=CRABP2	Bactericidal permeability-increasing protein , GN=BPI	Desmocollin-2 , GN=DSC2	Aquaporin-5 , GN=AQP5	Adenylyl cyclase-associated protein 1 , GN=CAP1	Ig delta chain C region , GN=IGHD	Complement C5 , GN=C5	GRAM domain-containing protein 4 , GN=GRAMD4
196	Peptidyl-glycine alpha-amidating monooxygenase , GN=PAM	Peroxiredoxin-1 , GN=PRDX1	Trypsin-1 , GN=PRSS1	Myosin regulatory light chain 12A , GN=MYL12A	Beta-2-microglobulin , GN=B2M	Immunoglobulin heavy variable 1-45 , GN=IGHV1-45 PE=3	Protein 4.1 , GN=EPB41	Lymphocyte antigen 6 complex locus protein G6f , GN=LY6G6F
197	CD59 glycoprotein , GN=CD59	Peptidoglycan recognition protein 1 , GN=PGLYRP1	Moesin , GN=MSN	Prominin-2 , GN=PROM2	Developmentally-regulated GTP-binding protein 2 , GN=DRG2	Reelin , GN=RELN	Calpain-1 catalytic subunit , GN=CAPN1	Ammonium transporter Rh type A , GN=RHAG
198	Secreted frizzled-related protein 1 , GN=SFRP1	Nicotinamide phosphoribosyltransferase , GN=NAMPT	Keratin, type II cytoskeletal 6C , GN=KRT6C	Galectin-3 , GN=LGALS3	Cathelicidin antimicrobial peptide , GN=CAMP	Selenoprotein P , GN=SEPP1	Immunoglobulin heavy variable 3-49 , GN=IGHV3-49	Beta-2-microglobulin , GN=B2M
199	Melanotransferrin , GN=MELTF	Actin-related protein 2/3 complex subunit 4 , GN=ARPC4	Protein disulfide-isomerase , GN=P4HB	High mobility group protein B2 , GN=HMGB2	Platelet glycoprotein IX , GN=GP9	Serum amyloid A-4 protein , GN=SAA4	Transferrin receptor protein 1 , GN=TFRC	CD81 antigen , GN=CD81
200	Annexin A2 , GN=ANXA2	CD5 antigen-like , GN=CD5L	Ficolin-1 , GN=FCN1	Transmembrane protease serine 11B , GN=TMPRSS11B PE=2	Platelet glycoprotein Ib beta chain , GN=GP1BB	Apolipoprotein C-IV , GN=APOC4	Immunoglobulin kappa variable 3-20 , GN=IGKV3-20	Proteasome subunit alpha type-4 , GN=PSMA4
201	Extracellular matrix protein 1 , GN=ECM1	Immunoglobulin lambda variable 3-19 , GN=IGLV3-19	Desmoglein-1 , GN=DSG1	Heat shock 70 kDa protein 1B , GN=HSPA1B	Solute carrier family 2, facilitated glucose transporter member 1 , GN=SLC2A1	Immunoglobulin lambda variable 3-25 , GN=IGLV3-25	Ras-related protein Rap-2b , GN=RAP2B	Heat-stable enterotoxin receptor , GN=GUCY2C
202	Proteasome subunit beta type-3 , GN=PSMB3	Immunoglobulin lambda-like polypeptide 1 , GN=IGLL1	Trefoil factor 3 , GN=TFF3	Alpha-1-antitrypsin , GN=SERPINA1	Retinol-binding protein 3 , GN=RBP3	N-acetylmuramoyl-L-alanine amidase , GN=PGLYRP2	Ig gamma-3 chain C region , GN=IGHG3	Tetraspanin-9 , GN=TSPAN9
203	Ras GTPase-activating-like protein IQGAP1 , GN=IQGAP1	Apolipoprotein B-100 , GN=APOB	Cysteine-rich secretory protein 3 , GN=CRISP3	Alpha-2-antiplasmin , GN=SERPINF2	Immunoglobulin heavy variable 2-70 , GN=IGHV2-70	Immunoglobulin lambda variable 7-43 , GN=IGLV7-43 PE=3	Nck-associated protein 1 , GN=NCKAP1	Immunoglobulin lambda variable 3-27 , GN=IGLV3-27
204	Immunoglobulin kappa variable 4-1 , GN=IGKV4-1	Ig mu heavy chain disease protein ,	Myosin regulatory light chain 12A , GN=MYL12A	Ras-related protein Rab-11B , GN=RAB11B	Immunoglobulin lambda variable 3-27 , GN=IGLV3-27	Immunoglobulin lambda variable 2-11 , GN=IGLV2-11	Carboxypeptidase N subunit 2 , GN=CPN2	Apolipoprotein M , GN=APOM
205	Peroxiredoxin-2 , GN=PRDX2	Protein S100-A7 , GN=S100A7	Vinculin , GN=VCL	Glucose-6-phosphate exchanger SLC37A2 , GN=SLC37A2 PE=2	Superoxide dismutase [Cu-Zn] , GN=SOD1		Chloride intracellular channel protein 1 , GN=CLIC1	Disintegrin and metalloproteinase domain-containing protein 10 , GN=ADAM10
206	Ig gamma-4 chain C region , GN=IGHG4	Immunoglobulin heavy variable 1-2 , GN=IGHV1-2	Ras-related protein Rab-3D , GN=RAB3D	Hypoxia up-regulated protein 1 , GN=HYOU1	Rho GTPase-activating protein 6 , GN=ARHGAP6		Platelet-activating factor acetylhydrolase , GN=PLA2G7	Complement factor H-related protein 1 , GN=CFHR1
207	Mesothelin , GN=MSLN	Transforming protein RhoA , GN=RHOA	Ras-related protein Rab-11B , GN=RAB11B	Cysteine-rich secretory protein 3 , GN=CRISP3	Putative UPF0607 protein ENSP00000382826 , PE=5		Coagulation factor VIII , GN=F8	Dermcidin , GN=DCD
208	Immunoglobulin heavy variable 3-49 , GN=IGHV3-49	Immunoglobulin heavy variable 2-26 , GN=IGHV2-26 PE=3	Actin-related protein 3 , GN=ACTR3	Arrestin domain-containing protein 1 , GN=ARRDC1	Immunoglobulin kappa variable 1D-16 (Fragment) , GN=IGKV1D-16 PE=3		Alpha-1-acid glycoprotein 2 , GN=ORM2	Serum amyloid A-4 protein , GN=SAA4
209	Histone H2B type 1-L , GN=HIST1H2BL	Monocyte differentiation antigen CD14 , GN=CD14	Peptidoglycan recognition protein 1 , GN=PGLYRP1	Ras-related protein Rab-7a , GN=RAB7A	Plasma protease C1 inhibitor , GN=SERPING1		F-actin-capping protein subunit alpha-1 , GN=CAPZA1	Immunoglobulin lambda variable 2-23 , GN=IGLV2-23
210	Actin-related protein 2/3 complex subunit 3 , GN=ARPC3	Aquaporin-5 , GN=AQP5	Ras-related protein Rab-2A , GN=RAB2A	Actin-related protein 2/3 complex subunit 2 , GN=ARPC2	Immunoglobulin kappa variable 1-16 , GN=IGKV1-16		Complement C4-A , GN=C4A	Heat shock-related 70 kDa protein 2 , GN=HSPA2
211	Puromycin-sensitive aminopeptidase , GN=NPEPPS	Cathepsin D , GN=CTSD	Programmed cell death protein 6 , GN=PDCD6	Grancalcin , GN=GCA	Isoform 2 of GRAM domain-containing protein 4 , GN=GRAMD4		Immunoglobulin heavy variable 3-13 , GN=IGHV3-13	Thrombospondin-4 , GN=THBS4
212	Putative elongation factor 1-alpha-like 3 , GN=EEF1A1P5 PE=5	Peptidyl-glycine alpha-amidating monooxygenase , GN=PAM	Mucin-4 , GN=MUC4	Disintegrin and metalloproteinase domain-containing protein 9 , GN=ADAM9	Serum amyloid A-4 protein , GN=SAA4		HLA class I histocompatibility antigen, B-59 alpha chain , GN=HLA-B	Immunoglobulin lambda variable 3-19 , GN=IGLV3-19
213	Immunoglobulin kappa variable 1-5 , GN=IGKV1-5	Immunoglobulin kappa variable 2D-40 , GN=IGKV2D-40	Ras-related protein Rap-2b , GN=RAP2B	Mesothelin , GN=MSLN	Protein TFG , GN=TFG		Immunoglobulin heavy variable 1-46 , GN=IGHV1-46
214	ADP-ribosylation factor 1 , GN=ARF1	Immunoglobulin heavy variable 1-18 , GN=IGHV1-18 PE=3	Cystatin-C , GN=CST3	Ras-related protein Rab-10 , GN=RAB10	Coagulation factor XII , GN=F12		Cathelicidin antimicrobial peptide , GN=CAMP
215	Ras-related protein Rap-1b , GN=RAP1B	Beta-hexosaminidase subunit beta , GN=HEXB	Immunoglobulin heavy variable 3-49 , GN=IGHV3-49	Mammaglobin-B , GN=SCGB2A1	Apolipoprotein C-I , GN=APOC1		Selenoprotein P , GN=SEPP1
216	Vitamin D-binding protein , GN=GC	Carboxypeptidase E , GN=CPE	Galectin-3 , GN=LGALS3	Pregnancy zone protein , GN=PZP	Immunoglobulin lambda variable 2-23 , GN=IGLV2-23		Calponin-2 , GN=CNN2
217	Proteasome subunit alpha type-5 , GN=PSMA5	Procollagen-lysine,2-oxoglutarate 5-dioxygenase 1 , GN=PLOD1	Myeloid-associated differentiation marker , GN=MYADM	Trefoil factor 3 , GN=TFF3	Keratin, type II cytoskeletal 5 , GN=KRT5		Choline transporter-like protein 2 , GN=SLC44A2
218	Immunoglobulin heavy variable 3-9 , GN=IGHV3-9	Immunoglobulin heavy variable 3-43 , GN=IGHV3-43 PE=3	Peroxiredoxin-4 , GN=PRDX4	Tubulin alpha-1C chain , GN=TUBA1C	Putative heat shock 70 kDa protein 7 , GN=HSPA7 PE=5		CD226 antigen , GN=CD226
219	Nucleobindin-1 , GN=NUCB1	L-lactate dehydrogenase B chain , GN=LDHB	Tubulin alpha-1B chain , GN=TUBA1B	Proteasome subunit alpha type-1 , GN=PSMA1	Actin, cytoplasmic 1 , GN=ACTB		Apolipoprotein F , GN=APOF
220	Myosin regulatory light chain 12A , GN=MYL12A	Proteasome subunit beta type-1 , GN=PSMB1	Transketolase , GN=TKT	Proteasome subunit alpha type-4 , GN=PSMA4	Complement component C7 , GN=C7		Cell division control protein 42 homolog , GN=CDC42
221	Cytochrome b-245 heavy chain , GN=CYBB	Neutral alpha-glucosidase AB , GN=GANAB	Histone H2A type 1-C , GN=HIST1H2AC	Cytochrome b-245 heavy chain , GN=CYBB	Cofilin-2 , GN=CFL2		Transthyretin , GN=TTR
222	Immunoglobulin heavy variable 3-13 , GN=IGHV3-13	Proteasome subunit alpha type-1 , GN=PSMA1	Guanine nucleotide-binding protein subunit alpha-11 , GN=GNA11	Coagulation factor XIII A chain , GN=F13A1	Immunoglobulin lambda variable 1-40 , GN=IGLV1-40		Purine nucleoside phosphorylase , GN=PNP
223	Immunoglobulin lambda-like polypeptide 1 , GN=IGLL1	Alpha-1-antichymotrypsin , GN=SERPINA3	ADP-ribosyl cyclase/cyclic ADP-ribose hydrolase 2 , GN=BST1	Cystatin-C , GN=CST3			Collectin-11 , GN=COLEC11
224	Histone H4 , GN=HIST1H4A	Nucleobindin-1 , GN=NUCB1	Immunoglobulin kappa variable 1-33 , GN=IGKV1-33	Ig mu heavy chain disease protein ,			Immunoglobulin lambda-like polypeptide 5 , GN=IGLL5 PE=2
225	Proline-rich protein 27 , GN=PRR27 PE=2	DnaJ homolog subfamily C member 3 , GN=DNAJC3	Melanotransferrin , GN=MELTF	Immunoglobulin heavy variable 3-23 , GN=IGHV3-23			Protein HEG homolog 1 , GN=HEG1
226	Cathelicidin antimicrobial peptide , GN=CAMP	Immunoglobulin heavy variable 1-45 , GN=IGHV1-45 PE=3	Ras GTPase-activating-like protein IQGAP1 , GN=IQGAP1	Tetraspanin-6 , GN=TSPAN6			Properdin , GN=CFP
227	Complement factor B , GN=CFB	Immunoglobulin heavy variable 2-70 , GN=IGHV2-70	Vacuolar protein sorting-associated protein 37B , GN=VPS37B	Transmembrane protease serine 11D , GN=TMPRSS11D			Ras GTPase-activating protein 3 , GN=RASA3
228	Dipeptidyl peptidase 1 , GN=CTSC	Immunoglobulin lambda-like polypeptide 5 , GN=IGLL5 PE=2	Solute carrier family 15 member 2 , GN=SLC15A2 PE=2	Protein phosphatase 1L , GN=PPM1L			Afamin , GN=AFM
229	Platelet-derived growth factor C , GN=PDGFC	Serpin B13 , GN=SERPINB13	Actin, cytoplasmic 1 , GN=ACTB	ADP-ribosyl cyclase/cyclic ADP-ribose hydrolase 2 , GN=BST1			Actin-related protein 2 , GN=ACTR2
230	Glucose-6-phosphate exchanger SLC37A2 , GN=SLC37A2 PE=2	Immunoglobulin kappa variable 1-33 , GN=IGKV1-33	Ig mu heavy chain disease protein ,	14-3-3 protein sigma , GN=SFN			L-lactate dehydrogenase A chain , GN=LDHA
231	Fermitin family homolog 3 , GN=FERMT3	Immunoglobulin heavy variable 3-13 , GN=IGHV3-13	Actin, alpha cardiac muscle 1 , GN=ACTC1	Complement C4-B , GN=C4B			Immunoglobulin kappa variable 1D-39 , GN=IGKV1D-39 PE=3
232	Cell division control protein 42 homolog , GN=CDC42	Beta-hexosaminidase subunit alpha , GN=HEXA	Peroxiredoxin-2 , GN=PRDX2	Immunoglobulin heavy variable 3-64 , GN=IGHV3-64 PE=3			Junctional adhesion molecule A , GN=F11R
233	Protein S100-A11 , GN=S100A11	Dipeptidyl peptidase 1 , GN=CTSC	Immunoglobulin kappa variable 3-11 , GN=IGKV3-11	Junction plakoglobin , GN=JUP			Annexin A7 , GN=ANXA7
234	Phosphoglycerate mutase 1 , GN=PGAM1	Immunoglobulin heavy variable 3-7 , GN=IGHV3-7	Immunoglobulin lambda-like polypeptide 1 , GN=IGLL1	Protein-glutamine gamma-glutamyltransferase K , GN=TGM1			Immunoglobulin heavy variable 3-7 , GN=IGHV3-7
235	Peptidoglycan recognition protein 1 , GN=PGLYRP1	Galectin-3 , GN=LGALS3	Retinoic acid-induced protein 3 , GN=GPRC5A	Keratin, type I cytoskeletal 17 , GN=KRT17			Tubulin alpha-8 chain , GN=TUBA8
236	Histatin-1 , GN=HTN1	Immunoglobulin lambda variable 6-57 , GN=IGLV6-57	Alpha-(1,3)-fucosyltransferase 5 , GN=FUT5 PE=2	Immunoglobulin heavy variable 4-34 , GN=IGHV4-34			Immunoglobulin lambda variable 1-51 , GN=IGLV1-51
237	Immunoglobulin lambda-like polypeptide 5 , GN=IGLL5 PE=2	Plasminogen , GN=PLG	Desmoglein-3 , GN=DSG3	Protein S100-A16 , GN=S100A16			Immunoglobulin lambda variable 2-11 , GN=IGLV2-11
238	Secretoglobin family 3A member 1 , GN=SCGB3A1	Protein S100-A11 , GN=S100A11	CD82 antigen , GN=CD82	Immunoglobulin kappa variable 1-33 , GN=IGKV1-33			Cactin , GN=CACTIN
239	Immunoglobulin kappa variable 2-30 , GN=IGKV2-30 PE=3	Calpain-1 catalytic subunit , GN=CAPN1	Matrix metalloproteinase-9 , GN=MMP9	Ammonium transporter Rh type C , GN=RHCG			Immunoglobulin kappa variable 2-30 , GN=IGKV2-30 PE=3
240	Immunoglobulin kappa variable 3-11 , GN=IGKV3-11	ERO1-like protein alpha , GN=ERO1A	Antileukoproteinase , GN=SLPI	Immunoglobulin lambda variable 1-47 , GN=IGLV1-47			Isoform 3 of Choline transporter-like protein 1 , GN=SLC44A1
241	Erythrocyte band 7 integral membrane protein , GN=STOM	Myosin light polypeptide 6 , GN=MYL6	Immunoglobulin lambda variable 1-47 , GN=IGLV1-47	Keratin, type II cytoskeletal 6C , GN=KRT6C			Guanine nucleotide-binding protein G(q) subunit alpha , GN=GNAQ
242	Immunoglobulin kappa variable 3-20 , GN=IGKV3-20	Kallikrein-1 , GN=KLK1	Immunoglobulin kappa variable 3-15 , GN=IGKV3-15	Immunoglobulin heavy variable 3-9 , GN=IGHV3-9			Ras-related protein Rab-11B , GN=RAB11B
243	CD81 antigen , GN=CD81	Vitamin D-binding protein , GN=GC	Prostate stem cell antigen , GN=PSCA	Peroxiredoxin-4 , GN=PRDX4			Ras-related protein Rab-7a , GN=RAB7A
244	Calmodulin , GN=CALM1	Aminopeptidase N , GN=ANPEP	Phospholipid scramblase 1 , GN=PLSCR1	Guanine nucleotide-binding protein G(i) subunit alpha-2 , GN=GNAI2			14-3-3 protein gamma , GN=YWHAG
245	Transitional endoplasmic reticulum ATPase , GN=VCP	Maltase-glucoamylase, intestinal , GN=MGAM	Calcium-binding protein 39 , GN=CAB39	Immunoglobulin kappa variable 3-11 , GN=IGKV3-11			Coronin-1A , GN=CORO1A
246	G-protein coupled receptor family C group 5 member B , GN=GPRC5B PE=2	Chloride intracellular channel protein 1 , GN=CLIC1	C-C motif chemokine 28 , GN=CCL28	Peroxiredoxin-2 , GN=PRDX2			Heat shock protein beta-1 , GN=HSPB1
247	Folate receptor alpha , GN=FOLR1	Ig gamma-3 chain C region , GN=IGHG3	Protein S100-A14 , GN=S100A14	Isoform 2 of Elongation factor 1-gamma , GN=EEF1G			Ras-related protein Rab-27B , GN=RAB27B
248	Glycogenin-1 , GN=GYG1	Keratin, type I cytoskeletal 14 , GN=KRT14	Nucleotide exchange factor SIL1 , GN=SIL1	Interleukin-36 alpha , GN=IL36A			Nucleosome assembly protein 1-like 1 , GN=NAP1L1
249	Annexin A11 , GN=ANXA11	Immunoglobulin kappa variable 3-20 , GN=IGKV3D-20 PE=3	1-acyl-sn-glycerol-3-phosphate acyltransferase alpha , GN=AGPAT1	Solute carrier family 13 member 2 , GN=SLC13A2 PE=2			P-selectin , GN=SELP
250	Trypsin-1 , GN=PRSS1	Immunoglobulin kappa variable 1-16 , GN=IGKV1-16	ERO1-like protein alpha , GN=ERO1A	Receptor-type tyrosine-protein phosphatase eta , GN=PTPRJ			CD81 antigen , GN=CD81
251	Carboxypeptidase E , GN=CPE	Immunoglobulin heavy variable 1-46 , GN=IGHV1-46	Protein shisa-4 , GN=SHISA4 PE=2	Vitronectin , GN=VTN			Immunoglobulin kappa variable 2D-28 , GN=IGKV2D-28
252	Malate dehydrogenase, cytoplasmic , GN=MDH1	Immunoglobulin kappa variable 1D-12 , GN=IGKV1D-12	Glucose-6-phosphate exchanger SLC37A2 , GN=SLC37A2 PE=2	N-acetyllactosaminide beta-1,3-N-acetylglucosaminyltransferase 3 , GN=B3GNT3			Immunoglobulin lambda variable 3-25 , GN=IGLV3-25
253	Mucin-1 , GN=MUC1	Cytochrome b-245 heavy chain , GN=CYBB	Anterior gradient protein 3 , GN=AGR3	Mucin-4 , GN=MUC4			Mannose-binding protein C , GN=MBL2
254	Carbonyl reductase [NADPH] 1 , GN=CBR1	Annexin A5 , GN=ANXA5	Probable phosphoglycerate mutase 4 , GN=PGAM4 PE=3	Protein disulfide-isomerase A6 , GN=PDIA6			Annexin A11 , GN=ANXA11
255	Arachidonate 5-lipoxygenase-activating protein , GN=ALOX5AP	Immunoglobulin lambda variable 2-11 , GN=IGLV2-11	Choline transporter-like protein 4 , GN=SLC44A4 PE=2	Histatin-1 , GN=HTN1			Immunoglobulin kappa variable 3-20 , GN=IGKV3D-20 PE=3
256	Alpha-1-acid glycoprotein 1 , GN=ORM1	Nucleotide exchange factor SIL1 , GN=SIL1	Leucine-rich repeat-containing protein 26 , GN=LRRC26	Glucose-6-phosphate isomerase , GN=GPI			Bridging integrator 2 , GN=BIN2
257	Plastin-3 , GN=PLS3	Putative heat shock protein HSP 90-beta 2 , GN=HSP90AB2P	Syntaxin-binding protein 2 , GN=STXBP2	Immunoglobulin lambda variable 2-11 , GN=IGLV2-11			Transforming protein RhoA , GN=RHOA
258	Ribonuclease inhibitor , GN=RNH1	Solute carrier family 13 member 2 , GN=SLC13A2 PE=2	Neutral amino acid transporter B(0) , GN=SLC1A5	Kallikrein-11 , GN=KLK11			CD151 antigen , GN=CD151
259	Peroxiredoxin-5, mitochondrial , GN=PRDX5	Isoform 5 of cAMP-specific 3',5'-cyclic phosphodiesterase 4D , GN=PDE4D	Disintegrin and metalloproteinase domain-containing protein 9 , GN=ADAM9	Guanine nucleotide-binding protein G(I)/G(S)/G(O) subunit gamma-12 , GN=GNG12			High affinity immunoglobulin epsilon receptor subunit gamma , GN=FCER1G
260	Nucleotide exchange factor SIL1 , GN=SIL1	Cathelicidin antimicrobial peptide , GN=CAMP	Lactadherin , GN=MFGE8	C-C motif chemokine 28 , GN=CCL28			Immunoglobulin kappa variable 3-15 , GN=IGKV3-15
261	Immunoglobulin lambda variable 3-19 , GN=IGLV3-19	Desmoglein-3 , GN=DSG3	Interferon-induced transmembrane protein 2 , GN=IFITM2	Protein S100-A14 , GN=S100A14			Immunoglobulin lambda variable 1-47 , GN=IGLV1-47
262	Tubulin alpha-4A chain , GN=TUBA4A	Tubulin beta-4A chain , GN=TUBB4A	Ras-related protein R-Ras2 , GN=RRAS2	Nucleotide exchange factor SIL1 , GN=SIL1			Ras-related protein Rab-10 , GN=RAB10
263	Annexin A4 , GN=ANXA4	Immunoglobulin lambda variable 2-8 , GN=IGLV2-8	Beta-2-microglobulin , GN=B2M	Extracellular glycoprotein lacritin , GN=LACRT			Myc target protein 1 , GN=MYCT1
264	Immunoglobulin heavy variable 3-43 , GN=IGHV3-43 PE=3	Actin-related protein 2/3 complex subunit 3 , GN=ARPC3	Claudin-6 , GN=CLDN6	1-acyl-sn-glycerol-3-phosphate acyltransferase alpha , GN=AGPAT1			Intercellular adhesion molecule 2 , GN=ICAM2
265	Proteasome subunit beta type-2 , GN=PSMB2	REVERSED Cytoplasmic dynein 1 heavy chain 1 , GN=DYNC1H1	Pancreatic secretory granule membrane major glycoprotein GP2 , GN=GP2 PE=2	Opiorphin prepropeptide , GN=OPRPN			cAMP-dependent protein kinase type I-alpha regulatory subunit , GN=PRKAR1A
266	Immunoglobulin heavy variable 1-45 , GN=IGHV1-45 PE=3	SRR1-like protein , GN=SRRD PE=2	Sulfate transporter , GN=SLC26A2	Myeloid-associated differentiation marker , GN=MYADM			Tyrosine-protein kinase Yes , GN=YES1
267	Immunoglobulin lambda variable 1-47 , GN=IGLV1-47	Guanine nucleotide-binding protein G(I)/G(S)/G(O) subunit gamma-12 , GN=GNG12	Glycogenin-1 , GN=GYG1	Multivesicular body subunit 12A , GN=MVB12A			Immunoglobulin heavy variable 3-33 , GN=IGHV3-33
268	Immunoglobulin heavy variable 1-18 , GN=IGHV1-18 PE=3	Ammonium transporter Rh type C , GN=RHCG	High affinity immunoglobulin epsilon receptor subunit gamma , GN=FCER1G	Protein shisa-4 , GN=SHISA4 PE=2			HLA class I histocompatibility antigen, B-35 alpha chain , GN=HLA-B
269	Immunoglobulin kappa variable 1D-39 , GN=IGKV1D-39 PE=3	Extracellular glycoprotein lacritin , GN=LACRT	Elongation factor 1-gamma , GN=EEF1G	Anterior gradient protein 3 , GN=AGR3			14-3-3 protein theta , GN=YWHAQ
270	Calpain-1 catalytic subunit , GN=CAPN1	Secretoglobin family 3A member 1 , GN=SCGB3A1	Platelet glycoprotein 4 , GN=CD36	Retinoic acid-induced protein 3 , GN=GPRC5A			Ras-related protein Rab-8B , GN=RAB8B
271	Ig mu heavy chain disease protein ,	Acidic repeat-containing protein , GN=ACRC PE=2	Histatin-1 , GN=HTN1	Probable phosphoglycerate mutase 4 , GN=PGAM4 PE=3			Immunoglobulin heavy variable 1-3 , GN=IGHV1-3 PE=3
272	Talin-1 , GN=TLN1	Intelectin-1 , GN=ITLN1	Hepatic triacylglycerol lipase , GN=LIPC	WD repeat-containing protein 87 , GN=WDR87			Immunoglobulin heavy variable 1-18 , GN=IGHV1-18 PE=3
273	Alcohol dehydrogenase class 4 mu/sigma chain , GN=ADH7	Probable phosphoglycerate mutase 4 , GN=PGAM4 PE=3	2',3'-cyclic-nucleotide 3'-phosphodiesterase , GN=CNP	Zinc finger protein 618 , GN=ZNF618			Immunoglobulin kappa variable 3-11 , GN=IGKV3-11
274	Beta-hexosaminidase subunit beta , GN=HEXB	Rotatin , GN=RTTN	CD63 antigen , GN=CD63	Filaggrin-2 , GN=FLG2			Immunoglobulin kappa variable 1-16 , GN=IGKV1-16
275	Gamma-glutamyltranspeptidase 1 , GN=GGT1	Histone H3.2 , GN=HIST2H3A	Receptor-type tyrosine-protein phosphatase C , GN=PTPRC	Leucine-rich repeat-containing protein 26 , GN=LRRC26			Immunoglobulin kappa variable 1-33 , GN=IGKV1-33
276	Alpha-2-HS-glycoprotein , GN=AHSG	Phospholipase B-like 1 , GN=PLBD1	Kallikrein-1 , GN=KLK1	V-type proton ATPase subunit S1 , GN=ATP6AP1			Ubiquitin-60S ribosomal protein L40 , GN=UBA52
277	Elongation factor 1-gamma , GN=EEF1G	Prostasin , GN=PRSS8	Vitronectin , GN=VTN	Neutral amino acid transporter B(0) , GN=SLC1A5			Protein G6b , GN=G6B
278	Proteasome subunit alpha type-4 , GN=PSMA4	Bleomycin hydrolase , GN=BLMH	Claudin-7 , GN=CLDN7	Transforming growth factor-beta-induced protein ig-h3 , GN=TGFBI			Complement component C9 , GN=C9
279	Antileukoproteinase , GN=SLPI	Trefoil factor 3 , GN=TFF3	Copine-3 , GN=CPNE3	Poly(rC)-binding protein 1 , GN=PCBP1			Lymphocyte antigen 6 complex locus protein G6f , GN=LY6G6F
280	Transgelin-2 , GN=TAGLN2	Interferon-induced transmembrane protein 2 , GN=IFITM2	Low affinity immunoglobulin gamma Fc region receptor III-B , GN=FCGR3B	Alpha-(1,3)-fucosyltransferase 5 , GN=FUT5 PE=2			Immunoglobulin heavy variable 2-5 , GN=IGHV2-5
281	Serpin B13 , GN=SERPINB13	Alpha-N-acetylglucosaminidase , GN=NAGLU	Synaptosomal-associated protein 23 , GN=SNAP23	Isoform N3 of cAMP-specific 3',5'-cyclic phosphodiesterase 4D , GN=PDE4D			Immunoglobulin lambda variable 2-8 , GN=IGLV2-8
282	Macrophage migration inhibitory factor , GN=MIF	Rho GDP-dissociation inhibitor 2 , GN=ARHGDIB	Small integral membrane protein 22 , GN=SMIM22 PE=2	Peptidyl-prolyl cis-trans isomerase FKBP4 , GN=FKBP4			Synaptosomal-associated protein 23 , GN=SNAP23
283	Maltase-glucoamylase, intestinal , GN=MGAM	Peptidyl-prolyl cis-trans isomerase C , GN=PPIC	Immunoglobulin lambda variable 3-21 , GN=IGLV3-21	Interferon-induced transmembrane protein 2 , GN=IFITM2			Protein deglycase DJ-1 , GN=PARK7
284	Filamin-A , GN=FLNA	Proteasome subunit beta type-10 , GN=PSMB10	Nucleobindin-2 , GN=NUCB2	Immunoglobulin lambda variable 3-21 , GN=IGLV3-21			Protein BRICK1 , GN=BRK1
285	Immunoglobulin heavy variable 2-26 , GN=IGHV2-26 PE=3	Liver carboxylesterase 1 , GN=CES1	Bactericidal permeability-increasing protein , GN=BPI	Ras-related protein R-Ras2 , GN=RRAS2			Abl interactor 1 , GN=ABI1
286	Aminopeptidase N , GN=ANPEP	Nucleoside diphosphate kinase B , GN=NME2	Immunoglobulin lambda variable 2-8 , GN=IGLV2-8	Beta-2-microglobulin , GN=B2M			Ammonium transporter Rh type A , GN=RHAG
287	Sodium/potassium-transporting ATPase subunit alpha-1 , GN=ATP1A1	Histatin-1 , GN=HTN1	Ammonium transporter Rh type C , GN=RHCG	Ras-related protein Rab-5B , GN=RAB5B			Immunoglobulin lambda variable 3-21 , GN=IGLV3-21
288	Annexin A5 , GN=ANXA5	Lysosome-associated membrane glycoprotein 2 , GN=LAMP2	EH domain-containing protein 3 , GN=EHD3	Claudin-6 , GN=CLDN6			Beta-2-microglobulin , GN=B2M
289	Immunoglobulin kappa variable 3-15 , GN=IGKV3-15	CD63 antigen , GN=CD63	Actin-related protein 2/3 complex subunit 2 , GN=ARPC2	F-actin-capping protein subunit beta , GN=CAPZB			Fibulin-1 , GN=FBLN1
290	Proteasome subunit beta type-4 , GN=PSMB4	Alpha-1B-glycoprotein , GN=A1BG	Apolipoprotein C-III , GN=APOC3	CD82 antigen , GN=CD82			Erythrocyte membrane protein band 4.2 , GN=EPB42
291	Poly(U)-specific endoribonuclease , GN=ENDOU	Immunoglobulin lambda variable 7-43 , GN=IGLV7-43 PE=3	Ras-related C3 botulinum toxin substrate 1 , GN=RAC1	Poly(U)-specific endoribonuclease , GN=ENDOU			Ras-related protein Ral-B , GN=RALB
292	Ubiquitin-like modifier-activating enzyme 1 , GN=UBA1	Histidine-rich glycoprotein , GN=HRG	Hemicentin-2 , GN=HMCN2 PE=2	Macrophage migration inhibitory factor , GN=MIF			Serglycin , GN=SRGN
293	Calpain small subunit 1 , GN=CAPNS1	Antileukoproteinase , GN=SLPI	Annexin A4 , GN=ANXA4	Glycogen [starch] synthase, muscle , GN=GYS1			Serum amyloid A-1 protein , GN=SAA1
294	Immunoglobulin lambda variable 3-21 , GN=IGLV3-21	Antithrombin-III , GN=SERPINC1	Nucleoside diphosphate kinase B , GN=NME2	Eosinophil cationic protein , GN=RNASE3			Cholinesterase , GN=BCHE
295	Kallikrein-1 , GN=KLK1	Tetraspanin-1 , GN=TSPAN1	Ras-related protein Ral-A , GN=RALA	Glucose-6-phosphate 1-dehydrogenase , GN=G6PD			Immunoglobulin lambda variable 7-43 , GN=IGLV7-43 PE=3
296	Immunoglobulin lambda variable 6-57 , GN=IGLV6-57	REVERSED Putative short transient receptor potential channel 2-like protein , PE=5	Rho guanine nucleotide exchange factor 11 , GN=ARHGEF11	Hepatic triacylglycerol lipase , GN=LIPC			Glycophorin-A , GN=GYPA
297	14-3-3 protein epsilon , GN=YWHAE	F-actin-capping protein subunit alpha-1 , GN=CAPZA1	78 kDa glucose-regulated protein , GN=HSPA5	Serum amyloid A-1 protein , GN=SAA1			Tetraspanin-9 , GN=TSPAN9
298	Cathepsin B , GN=CTSB	Secreted frizzled-related protein 1 , GN=SFRP1	Ras-related protein Rab-27A , GN=RAB27A	Leukotriene A-4 hydrolase , GN=LTA4H			Actin-related protein 2/3 complex subunit 3 , GN=ARPC3
299	Ammonium transporter Rh type C , GN=RHCG	Forkhead-associated domain-containing protein 1 , GN=FHAD1 PE=2	MAP kinase-activating death domain protein , GN=MADD	Antileukoproteinase , GN=SLPI			Claudin-5 , GN=CLDN5 PE=2
300	Inter-alpha-trypsin inhibitor heavy chain H4 , GN=ITIH4	V-type proton ATPase subunit S1 , GN=ATP6AP1	Calcium and integrin-binding protein 1 , GN=CIB1	Peptidoglycan recognition protein 1 , GN=PGLYRP1			Latent-transforming growth factor beta-binding protein 1 , GN=LTBP1
301	Kallikrein-10 , GN=KLK10	Isoform 2 of Carbonic anhydrase 6 , GN=CA6	DnaJ homolog subfamily C member 3 , GN=DNAJC3	Filamin-B , GN=FLNB			EH domain-containing protein 1 , GN=EHD1
302	F-actin-capping protein subunit alpha-1 , GN=CAPZA1	Cathepsin B , GN=CTSB	Adhesion G-protein coupled receptor G2 , GN=ADGRG2	WD repeat-containing protein 1 , GN=WDR1			Collagen alpha-2(VI) chain , GN=COL6A2
303	N-acetyl-D-glucosamine kinase , GN=NAGK	Annexin A11 , GN=ANXA11	Immunoglobulin heavy variable 1-46 , GN=IGHV1-46	Tetraspanin-3 , GN=TSPAN3 PE=2			Cartilage oligomeric matrix protein , GN=COMP
304	Major vault protein , GN=MVP	Actin, cytoplasmic 1 , GN=ACTB	GTPase KRas , GN=KRAS	Small integral membrane protein 22 , GN=SMIM22 PE=2			Phosphatidylinositol 5-phosphate 4-kinase type-2 alpha , GN=PIP4K2A
305	Tetraspanin-1 , GN=TSPAN1	Proteasome subunit beta type-4 , GN=PSMB4	Putative N-acetylated-alpha-linked acidic dipeptidase , GN=FOLH1B PE=2	REVERSED Kinesin-like protein KIF11 , GN=KIF11			Blood group Rh(D) polypeptide , GN=RHD
306	Serine protease HTRA1 , GN=HTRA1	Vinculin , GN=VCL	Lymphocyte antigen 6D , GN=LY6D	Tumor-associated calcium signal transducer 2 , GN=TACSTD2			Annexin A3 , GN=ANXA3
307	Ig gamma-3 chain C region , GN=IGHG3		Actin-related protein 2/3 complex subunit 1B , GN=ARPC1B	Eukaryotic initiation factor 4A-II , GN=EIF4A2			6-phosphogluconate dehydrogenase, decarboxylating , GN=PGD
308	Complement C4-B , GN=C4B		E3 ISG15--protein ligase HERC5 , GN=HERC5	Immunoglobulin kappa variable 3-15 , GN=IGKV3-15			Phospholipid transfer protein , GN=PLTP
309	Beta-actin-like protein 2 , GN=ACTBL2		Keratin, type II cytoskeletal 5 , GN=KRT5	Platelet glycoprotein 4 , GN=CD36			Immunoglobulin lambda variable 1-40 , GN=IGLV1-40
310	14-3-3 protein beta/alpha , GN=YWHAB		Macrophage migration inhibitory factor , GN=MIF	Resistin , GN=RETN			Leukocyte surface antigen CD47 , GN=CD47
311	Immunoglobulin heavy variable 1-69 , GN=IGHV1-69		Immunoglobulin heavy variable 3-7 , GN=IGHV3-7	CD63 antigen , GN=CD63			Zyxin , GN=ZYX
312	Immunoglobulin kappa variable 1-16 , GN=IGKV1-16			Cathelicidin antimicrobial peptide , GN=CAMP			Kallistatin , GN=SERPINA4
313	Immunoglobulin kappa variable 1-33 , GN=IGKV1-33			Collagen alpha-1(III) chain , GN=COL3A1			Isoform N3 of cAMP-specific 3',5'-cyclic phosphodiesterase 4D , GN=PDE4D
314	Alpha-(1,3)-fucosyltransferase 6 , GN=FUT6			Ras-related protein Rab-3D , GN=RAB3D			Myeloid-associated differentiation marker , GN=MYADM
315	Clathrin heavy chain 1 , GN=CLTC			Lysosome-associated membrane glycoprotein 1 , GN=LAMP1			1-acyl-sn-glycerol-3-phosphate acyltransferase alpha , GN=AGPAT1
316	Mucin-16 , GN=MUC16			Proteasome subunit beta type-2 , GN=PSMB2			Mannan-binding lectin serine protease 1 , GN=MASP1
317	Immunoglobulin lambda variable 2-11 , GN=IGLV2-11			Annexin A6 , GN=ANXA6
318	F-box only protein 50 , GN=NCCRP1			Immunoglobulin lambda variable 7-43 , GN=IGLV7-43 PE=3
319	Serine/threonine-protein phosphatase 2A 65 kDa regulatory subunit A alpha isoform , GN=PPP2R1A			Keratin, type II cytoskeletal 2 oral , GN=KRT76
320	Acylamino-acid-releasing enzyme , GN=APEH			Tubulin alpha-4A chain , GN=TUBA4A
321	Histidine-rich glycoprotein , GN=HRG			Immunoglobulin heavy variable 3-13 , GN=IGHV3-13
322	Immunoglobulin heavy variable 2-70 , GN=IGHV2-70			Guanine nucleotide-binding protein G(q) subunit alpha , GN=GNAQ
323	Extracellular glycoprotein lacritin , GN=LACRT			Arachidonate 5-lipoxygenase-activating protein , GN=ALOX5AP
324	Serine protease 27 , GN=PRSS27			Complement decay-accelerating factor , GN=CD55
325	Retinoic acid-induced protein 3 , GN=GPRC5A			Periostin , GN=POSTN
326	Prostasin , GN=PRSS8			GTP-binding nuclear protein Ran , GN=RAN
327	V-type proton ATPase subunit S1 , GN=ATP6AP1			Protein FAM3D , GN=FAM3D
328	Neutral amino acid transporter B(0) , GN=SLC1A5			Annexin A5 , GN=ANXA5
329	Protein disulfide-isomerase A6 , GN=PDIA6
330	Neutrophil cytosol factor 4 , GN=NCF4
331	Interferon-induced transmembrane protein 2 , GN=IFITM2
332	Ubiquitin-conjugating enzyme E2 L3 , GN=UBE2L3
333	Beta-2-microglobulin , GN=B2M
334	ATP-citrate synthase , GN=ACLY
335	Protein ERGIC-53 , GN=LMAN1
336	Proteasome subunit beta type-10 , GN=PSMB10
337	Granulins , GN=GRN
338	Proteasome subunit beta type-8 , GN=PSMB8
339	Serum amyloid A-1 protein , GN=SAA1
340	Heat shock protein beta-1 , GN=HSPB1
341	Alpha-1B-glycoprotein , GN=A1BG
342	Serum amyloid P-component , GN=APCS
343	Apolipoprotein A-II , GN=APOA2
344	Antithrombin-III , GN=SERPINC1
345	Purine nucleoside phosphorylase , GN=PNP
346	Actin-related protein 2/3 complex subunit 5 , GN=ARPC5
347	C-C motif chemokine 28 , GN=CCL28
348	Immunoglobulin heavy variable 3-64 , GN=IGHV3-64 PE=3
349	Peptidyl-prolyl cis-trans isomerase FKBP1A , GN=FKBP1A
350	Immunoglobulin lambda variable 7-43 , GN=IGLV7-43 PE=3
351	Small proline-rich protein 3 , GN=SPRR3
352	Furin , GN=FURIN
353	GTP-binding nuclear protein Ran , GN=RAN
354	Proto-oncogene tyrosine-protein kinase Src , GN=SRC
355	CD63 antigen , GN=CD63
356	Aquaporin-5 , GN=AQP5
357	Tubulointerstitial nephritis antigen-like , GN=TINAGL1
358	Mannosyl-oligosaccharide 1,2-alpha-mannosidase IA , GN=MAN1A1
359	Cocaine esterase , GN=CES2
360	HLA class I histocompatibility antigen, Cw-12 alpha chain , GN=HLA-C
361	Actin, cytoplasmic 2 , GN=ACTG1
362	Solute carrier family 2, facilitated glucose transporter member 14 , GN=SLC2A14 PE=2
363	Fructose-bisphosphate aldolase C , GN=ALDOC
364	Immunoglobulin heavy variable 3-15 , GN=IGHV3-15 PE=3
365	Retinoic acid receptor responder protein 1 , GN=RARRES1
366	Plasma protease C1 inhibitor , GN=SERPING1
367	Isoform N3 of cAMP-specific 3',5'-cyclic phosphodiesterase 4D , GN=PDE4D
368	Complement C1q tumor necrosis factor-related protein 3 , GN=C1QTNF3
369	Protein-arginine deiminase type-2 , GN=PADI2
370	Nucleoside diphosphate kinase B , GN=NME2
371	1-acyl-sn-glycerol-3-phosphate acyltransferase alpha , GN=AGPAT1
372	REVERSED Transcription factor E2F7 , GN=E2F7
373	Trefoil factor 3 , GN=TFF3
374	Ras-related protein Rab-2A , GN=RAB2A
375	Forkhead-associated domain-containing protein 1 , GN=FHAD1 PE=2
376	Protein FAM3B , GN=FAM3B
377	Protein S100-A6 , GN=S100A6
378	GDH/6PGL endoplasmic bifunctional protein , GN=H6PD
379	Proline and serine-rich protein 2 , GN=PROSER2
380	Neutrophil cytosol factor 1 , GN=NCF1
381	Glia maturation factor gamma , GN=GMFG
382	Fibronectin , GN=FN1
383
